# Supplementary material for: IRF7-Associated Immunophenotypes Have Dichotomous Responses to Virus/Allergen Coexposure and OM-85-Induced Reprogramming
Source: Front Immunol. 2021 Jul 22;12:699633. doi: 10.3389/fimmu.2021.699633 (PMC8339879; doi:10.3389/fimmu.2021.699633)
Supplement: Supplementary file 1 [file DataSheet_1.zip]

Archive with 2 entries (2 files):
- Supplementary_Tables.xlsx
- __MACOSX/._Supplementary_Tables.xlsx
