# Supplementary material for: IRF7-Associated Immunophenotypes Have Dichotomous Responses to Virus/Allergen Coexposure and OM-85-Induced Reprogramming
Source: Front Immunol. 2021 Jul 22;12:699633. doi: 10.3389/fimmu.2021.699633 (PMC8339879; doi:10.3389/fimmu.2021.699633)
Supplement: Supplementary file 1 [file DataSheet_1.zip › Supplementary_Tables.xlsx]

## Sheet: Table S1
Table S1. Assessment of network module preservation between BN and PVG in lung tissue
Lung BN network module	Module size (number of genes)	Associated biological functions	Adjusted p-value	Summary Z-score indicating preservation in PVG*		Lung PVG network module	Module size (number of genes)	Associated biological functions	Adjusted p-value	Summary Z-score indicating preservation in BN*
Brown	987	cell cycle (GO:0007049)	1.78e-19	49.2		Turquoise	2223	immune system process (GO:0002376)	6.61e-45	62.7
		mitotic cell cycle (GO:0000278)	1.67e-18					regulation of immune system process (GO:0002682)	6.88e-34
		chromosome segregation (GO:0007059)	2.68e-17					defense response (GO:0006952)	4.03e-28
Yellow	547	cilium organization (GO:0044782)	2.16e-45	46.9		Blue	1483	anatomical structure development (GO:0048856)	2.86e-40	50.6
		cilium assembly (GO:0060271)	1.7e-39					multicellular organism development (GO:0007275)	9.46e-40
		organelle assembly (GO:0070925)	2.43e-35					system development (GO:0048731)	4.07e-39
Turquoise	2105	system development (GO:0048731)	3e-35	45.7		Brown	779	cilium organization (GO:0044782)	1.44e-42	31.1
		anatomical structure development (GO:0048856)	3.43e-35					cilium assembly (GO:0060271)	6.37e-37
		multicellular organism development (GO:0007275)	5.76e-35					plasma membrane bounded cell projection assembly (GO:0120031)	1.68e-30
Blue	1400	cellular nitrogen compound metabolic process (GO:0034641)	8.06e-41	30		Green	159	positive regulation of cellular component organization (GO:0051130)	0.000347	17.2
		primary metabolic process (GO:0044238)	8.98e-39					regulation of transcription by RNA polymerase II (GO:0006357)	0.00225
		organic substance metabolic process (GO:0071704)	2.54e-38					regulation of gene expression (GO:0010468)	0.00319
Red	282	cell activation (GO:0001775)	2.28e-17	24.5		Red	116	retinoic acid metabolic process (GO:0042573)	0.0273	10.6
		leukocyte activation (GO:0045321)	1.65e-14					alcohol dehydrogenase (NAD) activity (GO:0004022)	0.0367
		regulation of immune system process (GO:0002682)	2.28e-12
Black	131	nucleus (GO:0005634)	3.65e-05	23.6		Black	66	defense response (GO:0006952)	3.87e-17	7.9
		positive regulation of cellular component organization (GO:0051130)	0.00374					response to virus (GO:0009615)	6.8e-17
		regulation of transcription by RNA polymerase II (GO:0006357)	0.00603					response to other organism (GO:0051707)	2.18e-16
Magenta	56	acylglycerol metabolic process (GO:0006639)	4.86e-07	15.5		Yellow	585	regulation of cellular metabolic process (GO:0031323)	1.54e-05	0.8
		neutral lipid metabolic process (GO:0006638)	5.66e-07					regulation of primary metabolic process (GO:0080090)	1.6e-05
		negative regulation of hydrolase activity (GO:0051346)	4.35e-06					nitrogen compound metabolic process (GO:0006807)	2.35e-05
Pink	64	No significantly over-represented biological functions		14.1
Green	308	extracellular structure organization (GO:0043062)	3.65e-09	5.8
		extracellular matrix organization (GO:0030198)	1.3e-06
		collagen fibril organization (GO:0030199)	8.43e-05
* Summary Z-score >10 indicates high preservation

## Sheet: Table S2
Table S2. Assessment of network module preservation between BN and PVG in bone marrow
Bone marrow BN network module	Module size (number of genes)	Associated biological functions	Adjusted p-value	Summary Z-score indicating preservation in PVG*		Bone marrow PVG network module	Module size (number of genes)	Associated biological functions	Adjusted p-value	Summary Z-score indicating preservation in BN*
Blue	820	cell cycle (GO:0007049)	3.55e-15	54.5		Blue	683	porphyrin-containing compound metabolic process (GO:0006778)	7.13e-07	66.8
		cell cycle process (GO:0022402)	1.76e-12					porphyrin-containing compound biosynthetic process (GO:0006779)	1.69e-06
		mitotic cell cycle (GO:0000278)	1.34e-10					tetrapyrrole biosynthetic process (GO:0033014)	2.45e-06
Black	292	blood coagulation (GO:0007596)	6.18e-06	51.4		Yellow	358	cell cycle (GO:0007049)	1.41e-07	38.4
		coagulation (GO:0050817)	7.53e-06					cell cycle process (GO:0022402)	3.12e-07
		hemostasis (GO:0007599)	7.53e-06					chromosome segregation (GO:0007059)	1.72e-06
Yellow	546	macromolecule metabolic process (GO:0043170)	2.62e-06	47.5		Green	294	multicellular organism development (GO:0007275)	6.9e-23	27.6
		regulation of nucleobase-containing compound metabolic process (GO:0019219)	2.8e-05					system development (GO:0048731)	2.51e-22
		nitrogen compound metabolic process (GO:0006807)	0.000277					anatomical structure morphogenesis (GO:0009653)	1.76e-21
Green	308	anatomical structure morphogenesis (GO:0009653)	1.1e-23	40.3		Brown	378	B cell activation (GO:0042113)	1.93e-09	26.8
		extracellular structure organization (GO:0043062)	8.2e-21					cellular developmental process (GO:0048869)	7.29e-07
		extracellular matrix organization (GO:0030198)	2.7e-20					cell differentiation (GO:0030154)	8.04e-07
Red	293	developmental process (GO:0032502)	1.09e-06	40		Green-yellow	91	translation (GO:0006412)	4.97e-17	26
		anatomical structure development (GO:0048856)	2.3e-06					peptide biosynthetic process (GO:0043043)	9.83e-17
		cellular developmental process (GO:0048869)	2.69e-06					amide biosynthetic process (GO:0043604)	4.79e-15
Pink	163	translation (GO:0006412)	2.35e-14	26.3		Magenta	129	No significantly over-represented biological functions		23.5
		peptide biosynthetic process (GO:0043043)	4.93e-14
		peptide metabolic process (GO:0006518)	1.7e-12
Turquoise	1124	regulation of immune system process (GO:0002682)	1.68e-16	22.9		Pink	142	ribosomal small subunit biogenesis (GO:0042274)	3.5e-05	21.3
		immune system process (GO:0002376)	7.72e-16					ribosome assembly (GO:0042255)	4.88e-05
		positive regulation of immune system process (GO:0002684)	7.09e-15					ribosomal small subunit assembly (GO:0000028)	5.39e-05
Brown	554	immune system process (GO:0002376)	1.69e-43	20.4		Turquoise	761	regulation of response to stimulus (GO:0048583)	4.48e-10	18.7
		defense response (GO:0006952)	2.12e-26					regulation of cell adhesion (GO:0030155)	3.68e-09
		immune response (GO:0006955)	2.27e-26					regulation of cell communication (GO:0010646)	2.19e-08
Magenta	89	peptide biosynthetic process (GO:0043043)	2.52e-25	19.8		Tan	84	cellular nitrogen compound metabolic process (GO:0034641)	1.21e-12	18.4
		amide biosynthetic process (GO:0043604)	6.02e-25					gene expression (GO:0010467)	5.47e-09
		peptide metabolic process (GO:0006518)	8.78e-23					peptide metabolic process (GO:0006518)	1.64e-08
						Red	216	nucleobase-containing compound metabolic process (GO:0006139)	2.21e-13	16.8
* Summary Z-score >10 indicates high preservation								cellular nitrogen compound metabolic process (GO:0034641)	3.34e-13
								cellular aromatic compound metabolic process (GO:0006725)	2.5e-12
						Purple	102	nucleus (GO:0005634)	0.000677	13.5
								cellular protein modification process (GO:0006464)	0.000956
								protein modification process (GO:0036211)	0.000956
						Black	160	intrinsic component of membrane (GO:0031224)	0.000657	11.9
								plasma membrane part (GO:0044459)	0.000765
								membrane part (GO:0044425)	0.00103
						Salmon	80	response to virus (GO:0009615)	5.28e-19	5.6
								defense response to virus (GO:0051607)	6.08e-17
								defense response (GO:0006952)	1.51e-16

## Sheet: Table S3
Table S3. Differentially expressed genes in PVG bone marrow: D1 vs D0
EnsemblID	Symbol	log2 Fold-Change	Adjusted p-value
ENSRNOG00000022736	Cdkn2aip	-0.391973	0.00393314
ENSRNOG00000018554	AABR07026797.1	-0.623429	0.0057931
ENSRNOG00000010306	H2afz	-0.444935	0.00614517
ENSRNOG00000013442	Ciz1	0.331959	0.00614517
ENSRNOG00000045740	Tmx3	-0.372339	0.00614517
ENSRNOG00000006217	Wiz	0.302984	0.00651489
ENSRNOG00000011817	Rpl22l1	-0.792817	0.00651489
ENSRNOG00000036432	AABR07008505.1	-16.1093	0.00651489
ENSRNOG00000046455	LOC100911224	-0.631551	0.00651489
ENSRNOG00000047115	Cox16	-0.439468	0.00651489
ENSRNOG00000052530	AABR07069008.1	-0.659062	0.00651489
ENSRNOG00000059270	AC119015.2	-0.603129	0.00651489
ENSRNOG00000032877	Rps15al2	-0.610986	0.00725997
ENSRNOG00000007801	R3hdm2	0.226164	0.0078153
ENSRNOG00000055843	Zik1	-0.617732	0.00828205
ENSRNOG00000004301	Dcaf13	-0.246817	0.00838108
ENSRNOG00000005017	RGD1566369	-1.02893	0.00838108
ENSRNOG00000011863	Gins3	-0.343431	0.00838108
ENSRNOG00000018518	Prr14	0.355974	0.00838108
ENSRNOG00000032705	Bcl7b	0.234281	0.00838108
ENSRNOG00000033979	Gm5471	-0.688892	0.00838108
ENSRNOG00000047933	Phykpl	-0.426309	0.00838108
ENSRNOG00000053234	Cnot3	0.274423	0.00838108
ENSRNOG00000019349	Sf3a2	0.305138	0.0087847
ENSRNOG00000031864	RGD1563812	1.82746	0.0090728
ENSRNOG00000003542	Hcfc1r1	0.470401	0.010169
ENSRNOG00000021062	Fxyd5	0.3856	0.010169
ENSRNOG00000033748	AABR07060610.1	0.437646	0.010169
ENSRNOG00000001470	Limk1	0.317557	0.0103108
ENSRNOG00000005376	Mad2l1	-0.236456	0.0108085
ENSRNOG00000032882	AY172581.19	-0.579959	0.0130433
ENSRNOG00000000438	Rnf5	0.282982	0.0139071
ENSRNOG00000019960	Ino80e	0.251152	0.0139071
ENSRNOG00000031135	Smarcc2	0.207572	0.0149626
ENSRNOG00000060395	AABR07025301.1	-0.40728	0.0168273
ENSRNOG00000009000	Foxj2	0.23983	0.0169696
ENSRNOG00000008904	Fli1	0.294737	0.0173465
ENSRNOG00000018568	Rab5c	0.234653	0.0173465
ENSRNOG00000040297	Ttc37	-0.219431	0.0173465
ENSRNOG00000027079	Impad1	-0.372397	0.0179665
ENSRNOG00000004273	Ifitm1	0.358385	0.0188238
ENSRNOG00000001708	Dvl3	0.336167	0.0192023
ENSRNOG00000030345	LOC100362684	-0.493322	0.020077
ENSRNOG00000049755	LOC100361705	1.48531	0.0203924
ENSRNOG00000013622	AABR07032821.1	-0.38887	0.0228078
ENSRNOG00000030864	Rn50_19_0291.1	0.437187	0.0236944
ENSRNOG00000037967	Thap7	0.331685	0.0237798
ENSRNOG00000062042	LOC503455	0.738004	0.0239095
ENSRNOG00000017146	Nfatc1	0.346768	0.0245994
ENSRNOG00000021732	Hsf1	0.271097	0.0252348
ENSRNOG00000007442	Ubl7	0.232215	0.0274646
ENSRNOG00000014582	Mrpl18	-0.266337	0.0274646
ENSRNOG00000021808	Tecr	0.284944	0.0274646
ENSRNOG00000029859	AABR07021384.1	0.312849	0.0274646
ENSRNOG00000036397	AABR07027722.1	0.452588	0.0274646
ENSRNOG00000042126	Lsm5	-0.488077	0.0274646
ENSRNOG00000042728	Fbrs	0.337252	0.0274646
ENSRNOG00000046517	RGD1564325	-0.797463	0.0274646
ENSRNOG00000008049	Max	0.240736	0.0276376
ENSRNOG00000033177	AC118841.1	-0.362921	0.0276376
ENSRNOG00000012739	Brf2	-0.304131	0.0305212
ENSRNOG00000019824	Ell	0.257046	0.0350629
ENSRNOG00000020675	Ccdc97	0.264507	0.0350629
ENSRNOG00000060098	Ptms	0.414647	0.0350629
ENSRNOG00000016411	Rps12	-0.273144	0.0352595
ENSRNOG00000042094	Prr13	0.405657	0.0355944
ENSRNOG00000030237	Cox7c	-0.305358	0.035787
ENSRNOG00000017167	AABR07033851.1	-0.706363	0.0402683
ENSRNOG00000016360	Gps2	0.23241	0.044574
ENSRNOG00000060069	AABR07059891.1	-0.412731	0.044574
ENSRNOG00000025715	Dynlrb1	0.328965	0.0460675
ENSRNOG00000028517	Rhno1	0.253279	0.0460675
ENSRNOG00000030862	Atp6v1h	-0.253992	0.0460675
ENSRNOG00000037715	BC024978	0.410245	0.0460675
ENSRNOG00000050180	Zfpl1	0.266347	0.0460675
ENSRNOG00000010727	Ube2r2	0.242851	0.0491959
ENSRNOG00000016773	Sap130	0.234811	0.0495781
ENSRNOG00000020500	Clk2	0.17249	0.0495781
ENSRNOG00000056532	AC126292.3	0.480189	0.0497061

## Sheet: Table S4
Table S4. Differentially expressed genes in PVG bone marrow: D9 vs D0
EnsemblID	Symbol	log2 Fold-Change	Adjusted p-value
ENSRNOG00000030332	Ighg	2.41701	5.09438e-10
ENSRNOG00000034190	Ighm	0.61978	7.94505e-05
ENSRNOG00000010306	H2afz	-0.517022	0.000139617
ENSRNOG00000032877	Rps15al2	-0.726743	0.000319819
ENSRNOG00000007801	R3hdm2	0.261368	0.000666734
ENSRNOG00000033748	AABR07060610.1	0.527128	0.000666734
ENSRNOG00000033979	Gm5471	-0.793	0.000924943
ENSRNOG00000024539	Ndufb6	-0.335284	0.000991892
ENSRNOG00000047019	Bbip1	0.483242	0.00113673
ENSRNOG00000032274	AY172581.15	0.956799	0.00192283
ENSRNOG00000005017	RGD1566369	-1.13576	0.001925
ENSRNOG00000049755	LOC100361705	1.77166	0.00215841
ENSRNOG00000004273	Ifitm1	0.420314	0.00241211
ENSRNOG00000010727	Ube2r2	0.313958	0.00258331
ENSRNOG00000029670	RGD1564606	1.0189	0.00323854
ENSRNOG00000032630	Mrps28	-0.507775	0.00333294
ENSRNOG00000013442	Ciz1	0.31707	0.0036261
ENSRNOG00000030864	Rn50_19_0291.1	0.50605	0.00377609
ENSRNOG00000030644	Mt-nd1	0.58358	0.00487772
ENSRNOG00000017412	AABR07001512.1	-0.54075	0.00508834
ENSRNOG00000031979	Mt-atp6	0.666624	0.0057278
ENSRNOG00000036397	AABR07027722.1	0.517916	0.00585373
ENSRNOG00000000918	Zbed5	-0.521603	0.00640146
ENSRNOG00000021062	Fxyd5	0.394582	0.00680637
ENSRNOG00000031766	Mt-cyb	0.403277	0.00680637
ENSRNOG00000047933	Phykpl	-0.422989	0.00764126
ENSRNOG00000011361	Slc37a4	-0.280553	0.00807976
ENSRNOG00000050899	AABR07054362.1	-0.51001	0.00807976
ENSRNOG00000062042	LOC503455	0.807892	0.00807976
ENSRNOG00000008981	Pdcd6ip	0.128648	0.00850903
ENSRNOG00000038375	AABR07026311.1	-0.366293	0.00928612
ENSRNOG00000049829	AABR07060872.1	0.723813	0.00928612
ENSRNOG00000018554	AABR07026797.1	-0.527275	0.0116188
ENSRNOG00000036301	AC128792.1	0.436464	0.0116188
ENSRNOG00000033299	Mt-atp8	0.906676	0.0119986
ENSRNOG00000060069	AABR07059891.1	-0.466725	0.0119986
ENSRNOG00000032882	AY172581.19	-0.570625	0.0132093
ENSRNOG00000056941	AABR07066529.4	0.48212	0.0132093
ENSRNOG00000030700	Mt-cox3	0.460181	0.0132128
ENSRNOG00000016054	Tab2	0.18435	0.0141893
ENSRNOG00000009046	Phf13	-0.481239	0.014333
ENSRNOG00000020979	Psmb4	-0.384957	0.014333
ENSRNOG00000037607	Rplp2	-0.431025	0.014333
ENSRNOG00000049099	LOC100361240	-0.385704	0.014333
ENSRNOG00000003542	Hcfc1r1	0.447827	0.0145302
ENSRNOG00000018904	Dtymk	-0.224687	0.0158099
ENSRNOG00000052141	Rps10l1	-0.376295	0.0181448
ENSRNOG00000008212	Wdr5	-0.175564	0.0190567
ENSRNOG00000010735	Nfyc	0.242881	0.0190567
ENSRNOG00000020531	Fen1	-0.290314	0.0190567
ENSRNOG00000025715	Dynlrb1	0.354496	0.0190567
ENSRNOG00000027079	Impad1	-0.364858	0.0190567
ENSRNOG00000052111	Sugp1	0.226211	0.0190567
ENSRNOG00000059061	Uqcr10	-0.443507	0.0190567
ENSRNOG00000059270	AC119015.2	-0.521671	0.0190567
ENSRNOG00000008049	Max	0.246301	0.0191117
ENSRNOG00000029423	AABR07052519.1	-0.927523	0.0195417
ENSRNOG00000007496	Mtmr4	-0.188411	0.020108
ENSRNOG00000016411	Rps12	-0.283494	0.020108
ENSRNOG00000029859	AABR07021384.1	0.316506	0.020108
ENSRNOG00000001211	RGD1303003	-0.251188	0.0203484
ENSRNOG00000031033	Mt-nd2	0.684925	0.0212971
ENSRNOG00000011142	Cyb5b	-0.249472	0.0218238
ENSRNOG00000016360	Gps2	0.244252	0.0218238
ENSRNOG00000032807	LOC100359505	-0.589945	0.0218238
ENSRNOG00000002116	LOC100911575	-0.401898	0.0223945
ENSRNOG00000006327	Rcc2	-0.260546	0.0223945
ENSRNOG00000021092	Scnm1	0.366542	0.0223945
ENSRNOG00000028638	Il10rb	0.275578	0.0223945
ENSRNOG00000037632	LOC688553	0.389916	0.0223945
ENSRNOG00000011817	Rpl22l1	-0.664038	0.0224475
ENSRNOG00000031848	LOC100360344	0.733497	0.0241539
ENSRNOG00000006961	Snrpb	-0.301083	0.0251322
ENSRNOG00000014582	Mrpl18	-0.262501	0.026013
ENSRNOG00000002828	Tob1	0.42649	0.0265591
ENSRNOG00000004319	AABR07038019.1	0.556951	0.0265591
ENSRNOG00000006770	Brd4	0.258536	0.0265591
ENSRNOG00000013454	Rala	0.3028	0.0265591
ENSRNOG00000020373	Dap3	-0.225228	0.0273894
ENSRNOG00000029042	Mt-nd6	0.600027	0.0290918
ENSRNOG00000011882	Gab2	0.351878	0.029519
ENSRNOG00000028021	Rps13	-0.306805	0.029519
ENSRNOG00000029971	Mt-nd5	0.638965	0.029519
ENSRNOG00000017222	Fam175b	0.202094	0.0301107
ENSRNOG00000017990	Ubap2l	0.236383	0.0302861
ENSRNOG00000052619	AABR07065680.1	0.645715	0.0304043
ENSRNOG00000052429	Stard3nl	-0.388308	0.0306184
ENSRNOG00000019824	Ell	0.252516	0.031073
ENSRNOG00000019724	Ganab	-0.150855	0.0314308
ENSRNOG00000017123	B2m	0.364307	0.0351368
ENSRNOG00000032705	Bcl7b	0.197611	0.0351368
ENSRNOG00000015576	Hsdl1	-0.281058	0.0353355
ENSRNOG00000000527	Mtch1	-0.242821	0.0358291
ENSRNOG00000011863	Gins3	-0.285989	0.0358291
ENSRNOG00000013061	Tusc3	-0.306491	0.0358291
ENSRNOG00000010539	Mcat	-0.266717	0.0360676
ENSRNOG00000011895	LOC691143	-0.224947	0.0360676
ENSRNOG00000024159	Fcer1g	0.422086	0.0360676
ENSRNOG00000014670	Zmynd11	0.193265	0.0361374
ENSRNOG00000014178	Acad9	-0.285366	0.0367332
ENSRNOG00000021725	Mlec	-0.228327	0.0367793
ENSRNOG00000020527	Drap1	0.245382	0.0369309
ENSRNOG00000033152	Rps18l1	-0.263074	0.0376426
ENSRNOG00000025179	LOC100361061	-0.43059	0.039447
ENSRNOG00000060449	Rps21	-0.349443	0.0398997
ENSRNOG00000004737	Cd48	0.246258	0.0413306
ENSRNOG00000006217	Wiz	0.234622	0.0413306
ENSRNOG00000037302	Rad51	-0.256175	0.0425409
ENSRNOG00000049876	Prkar1a	-0.132443	0.0425409
ENSRNOG00000018552	Slc25a38	-0.363432	0.0429665
ENSRNOG00000024505	LOC100910581	-0.439436	0.0429665
ENSRNOG00000026853	Urb2	-0.231782	0.0429665
ENSRNOG00000047706	RT1-CE16	-0.330857	0.0429665
ENSRNOG00000018475	Eif4enif1	0.173049	0.0430966
ENSRNOG00000021222	Vps16	-0.158553	0.0430966
ENSRNOG00000029958	Rn50_18_0146.1	-0.520884	0.0430966
ENSRNOG00000051694	AABR07065651.5	0.798362	0.0430966
ENSRNOG00000056532	AC126292.3	0.469201	0.0430966
ENSRNOG00000046424	Mfn2	-0.166558	0.0437631
ENSRNOG00000050561	AABR07065821.1	1.09198	0.0443477
ENSRNOG00000010134	Acot2	-0.426857	0.0452302
ENSRNOG00000016379	Jtb	-0.295614	0.0452302
ENSRNOG00000030345	LOC100362684	-0.431831	0.0452302
ENSRNOG00000051722	AABR07065772.3	0.947737	0.0452302
ENSRNOG00000030237	Cox7c	-0.28534	0.0455213
ENSRNOG00000018129	Ndufab1	-0.241024	0.0461261
ENSRNOG00000000247	Mfsd11	-0.27636	0.0472921
ENSRNOG00000001396	Mospd3	0.232445	0.0472921
ENSRNOG00000005988	Arl8a	0.250819	0.0472921
ENSRNOG00000008904	Fli1	0.251073	0.0472921
ENSRNOG00000010415	Atxn7l1	0.2647	0.0472921
ENSRNOG00000012183	Glrx	0.275497	0.0472921
ENSRNOG00000017075	Slc35e2b	-0.379385	0.0472921
ENSRNOG00000018673	Sec22b	-0.224682	0.0472921
ENSRNOG00000019979	B3galt6	-0.424118	0.0472921
ENSRNOG00000021085	Sf1	0.150089	0.0472921
ENSRNOG00000023373	Sec24b	0.206036	0.0472921
ENSRNOG00000024743	L3mbtl2	-0.183853	0.0472921
ENSRNOG00000030371	Mt-co2	0.576112	0.0472921
ENSRNOG00000031358	RGD1564469	-0.329792	0.0472921
ENSRNOG00000038044	Tsc22d2	0.270491	0.0472921
ENSRNOG00000048070	Igkv8-34	1.37579	0.0472921
ENSRNOG00000003307	Gcdh	-0.236347	0.0496476
ENSRNOG00000004068	Ncoa1	0.178286	0.0496476
ENSRNOG00000016299	Klf4	0.319319	0.0496476
ENSRNOG00000018288	Ncoa6	0.217213	0.0496476
ENSRNOG00000020715	Ddb1	-0.205158	0.0496476
ENSRNOG00000021808	Tecr	0.252165	0.0496476
ENSRNOG00000032148	RGD1565170	0.772275	0.0496476
ENSRNOG00000039876	LOC681410	-0.442422	0.0496476
ENSRNOG00000051289	Rn50_X_0693.1	0.78757	0.0496476
ENSRNOG00000052730	Psmb3	-0.241153	0.0496476
ENSRNOG00000061438	LOC100360491	4.14696	0.0496476

## Sheet: Table S5
Table S5. Differentially expressed genes between BN and PVG rats in lung tissue (genes with an absolute fold-change>2)
EnsemblID	Symbol	log2 Fold-Change	Adjusted p-value
ENSRNOG00000029508	Slpil2	-9.06851	1.07661e-23
ENSRNOG00000019500	Cyp1a1	-8.97001	1.0961e-10
ENSRNOG00000025757	Myh6	-7.93214	0.00131511
ENSRNOG00000006084	Cngb3	-7.68088	7.44619e-15
ENSRNOG00000039282	MGC112692	-7.49036	1.74745e-15
ENSRNOG00000015972	Ano5	-7.32559	4.09928e-15
ENSRNOG00000059578	AC094636.1	-6.83512	3.09555e-11
ENSRNOG00000016983	Myh7	-6.60161	0.0133755
ENSRNOG00000054170	LOC100361826	-6.45434	1.12272e-10
ENSRNOG00000026067	Wfdc10a	-6.45014	2.77808e-10
ENSRNOG00000032959	Adh7	-6.43199	4.04012e-27
ENSRNOG00000046163	1700007B14Rik	-6.07131	1.29611e-06
ENSRNOG00000060613	AABR07062185.2	-6.00381	3.58283e-09
ENSRNOG00000003800	Rgs9	-5.89427	3.01332e-67
ENSRNOG00000025463	LOC100125362	-5.79778	6.92188e-23
ENSRNOG00000043109	AABR07065814.3	-5.7583	0.00133464
ENSRNOG00000006321	AABR07065776.1	-5.63613	1.33696e-06
ENSRNOG00000006830	Tgm6	-5.58003	1.10402e-07
ENSRNOG00000042569	AABR07065811.1	-5.51896	4.75584e-05
ENSRNOG00000022144	LOC100361993	-5.36214	1.18149e-35
ENSRNOG00000052570	AABR07067402.1	-5.24418	1.23564e-05
ENSRNOG00000012067	Fam111a	-5.12838	6.4363e-88
ENSRNOG00000029964	Tmprss11g	-5.10581	6.14266e-07
ENSRNOG00000006853	Elavl2	-5.09955	5.44672e-20
ENSRNOG00000019404	Hhatl	-5.06926	0.0184865
ENSRNOG00000018938	Mkx	-5.01816	1.85887e-05
ENSRNOG00000005697	Slc6a11	-4.89724	0.00232934
ENSRNOG00000017159	Dsc3	-4.77447	7.00837e-05
ENSRNOG00000014409	Myl7	-4.7616	0.00395437
ENSRNOG00000049519	AABR07043720.1	-4.71086	0.00221733
ENSRNOG00000028926	RGD1559662	-4.61771	0.000308791
ENSRNOG00000034038	AABR07005844.1	-4.5929	1.68265e-125
ENSRNOG00000023458	Dcaf12l1	-4.54138	0.00911458
ENSRNOG00000024507	AABR07057678.1	-4.52344	0.0041459
ENSRNOG00000026577	Cpne4	-4.497	3.49295e-06
ENSRNOG00000026430	Trim58	-4.46556	0.00358213
ENSRNOG00000059981	AABR07065750.3	-4.43414	1.66594e-07
ENSRNOG00000037082	Mybphl	-4.41832	4.40904e-05
ENSRNOG00000022970	Nkx2-8	-4.38578	7.93089e-25
ENSRNOG00000014414	Qrfpr	-4.36309	3.5055e-75
ENSRNOG00000009050	Amn	-4.34436	0.000673467
ENSRNOG00000061143	AABR07015493.1	-4.25603	0.00502536
ENSRNOG00000042193	AABR07034729.1	-4.24816	7.60947e-06
ENSRNOG00000031342	AABR07063082.1	-4.02193	3.75342e-29
ENSRNOG00000051369	AABR07051324.1	-3.97325	0.00829148
ENSRNOG00000012122	Clvs2	-3.94562	0.00103011
ENSRNOG00000031706	RGD1563601	-3.93608	2.13929e-34
ENSRNOG00000020837	Cd300lg	-3.9224	3.31529e-06
ENSRNOG00000049174	Olr839	-3.91522	0.0380854
ENSRNOG00000050670	L1td1	-3.91448	0.0019626
ENSRNOG00000047388	Vom2r4	-3.88243	6.83691e-05
ENSRNOG00000013413	Rorb	-3.85171	1.17276e-11
ENSRNOG00000020560	Dmbt1	-3.77778	3.39723e-75
ENSRNOG00000046046	Klra5	-3.75147	1.22547e-06
ENSRNOG00000025501	Snx31	-3.69243	0.00938549
ENSRNOG00000055512	Hist1h2bk	-3.68965	5.85909e-18
ENSRNOG00000057600	AABR07051325.1	-3.68467	0.020974
ENSRNOG00000026091	Slc10a4	-3.66512	2.0075e-06
ENSRNOG00000055411	AC128836.1	-3.62139	0.000455853
ENSRNOG00000002011	Gnrhr	-3.61341	0.0203835
ENSRNOG00000043342	LOC290595	-3.60503	0.00016604
ENSRNOG00000057566	AABR07029878.1	-3.55123	0.00363587
ENSRNOG00000006658	RGD1563015	-3.53469	0.00258659
ENSRNOG00000046189	Vom2r3	-3.52008	0.0100176
ENSRNOG00000027843	Kir3dl1	-3.48887	1.03006e-06
ENSRNOG00000012920	Col9a1	-3.47743	0.0252905
ENSRNOG00000012479	Impg1	-3.45953	9.59992e-19
ENSRNOG00000002004	Prdm8	-3.44032	4.11327e-27
ENSRNOG00000060067	LOC102549636	-3.37076	8.36179e-09
ENSRNOG00000033136	RT1-M5	-3.35754	5.38161e-13
ENSRNOG00000054965	AABR07065656.6	-3.3005	0.00176308
ENSRNOG00000050121	Rhag	-3.26192	0.00452963
ENSRNOG00000032365	Vom2r5	-3.26001	8.3154e-06
ENSRNOG00000060584	AABR07064727.1	-3.24977	5.38083e-32
ENSRNOG00000004778	Cnga1	-3.22137	0.00235244
ENSRNOG00000050629	Olr312	-3.20907	0.0373778
ENSRNOG00000043124	Cckar	-3.16326	0.000650918
ENSRNOG00000055430	AC111428.1	-3.12526	1.55219e-08
ENSRNOG00000010431	Msh4	-3.12385	0.0359407
ENSRNOG00000054062	AABR07013668.1	-3.09483	0.0373243
ENSRNOG00000045743	Etnppl	-3.06859	0.000166759
ENSRNOG00000058615	AABR07005777.3	-3.06199	0.000255716
ENSRNOG00000047641	AABR07065651.2	-3.04367	0.000392406
ENSRNOG00000032332	Krt4	-3.00361	2.36512e-13
ENSRNOG00000010649	Ctnnd2	-2.98728	1.11244e-09
ENSRNOG00000014366	Shc3	-2.98387	0.0350238
ENSRNOG00000059635	AABR07067036.1	-2.96764	0.036456
ENSRNOG00000005367	Slc12a1	-2.94271	2.06621e-06
ENSRNOG00000050675	Myl4	-2.90842	0.0285633
ENSRNOG00000008012	Abcb1a	-2.88655	7.10156e-104
ENSRNOG00000004676	Pak3	-2.87567	0.0273278
ENSRNOG00000032195	LOC103695172	-2.86948	0.0166516
ENSRNOG00000046890	Abca6	-2.86807	3.89694e-12
ENSRNOG00000038328	Gjc2	-2.84366	3.32306e-32
ENSRNOG00000061154	AABR07069821.1	-2.83256	0.0183731
ENSRNOG00000024310	Kcnf1	-2.81064	0.000159093
ENSRNOG00000028225	Tnni3k	-2.80228	0.0257759
ENSRNOG00000014573	Ckmt1b	-2.79227	1.76065e-97
ENSRNOG00000000368	Grik2	-2.79049	0.00212971
ENSRNOG00000015354	Aox1	-2.78108	1.2463e-103
ENSRNOG00000000873	Brs3	-2.75596	0.000672999
ENSRNOG00000031378	AABR07009715.1	-2.75402	1.57221e-50
ENSRNOG00000032720	Rpl10l	-2.74948	3.11722e-07
ENSRNOG00000008078	Kcnh6	-2.74396	4.7815e-16
ENSRNOG00000006235	Nell2	-2.69769	6.90909e-07
ENSRNOG00000015353	Prss12	-2.68158	7.99426e-19
ENSRNOG00000056430	AABR07064368.1	-2.67221	0.000304808
ENSRNOG00000013399	LOC501033	-2.65978	3.23519e-06
ENSRNOG00000051826	AC095443.1	-2.65756	0.0459188
ENSRNOG00000053649	AABR07008013.1	-2.65417	8.9487e-05
ENSRNOG00000047505	Tubb4a	-2.62546	9.00999e-40
ENSRNOG00000002863	Cacna1e	-2.62062	0.00256825
ENSRNOG00000051447	Ly49s4	-2.61107	2.44165e-09
ENSRNOG00000003620	Fmo3	-2.60743	2.08373e-13
ENSRNOG00000036831	Gtsf1	-2.58139	0.000502045
ENSRNOG00000045771	Chl1	-2.5676	8.405e-20
ENSRNOG00000043445	Them5	-2.56563	2.26784e-49
ENSRNOG00000014505	Pmfbp1	-2.54945	5.12937e-07
ENSRNOG00000029333	Echdc2	-2.54815	2.54698e-105
ENSRNOG00000013291	Cyp2c23	-2.51304	9.43538e-12
ENSRNOG00000046848	PCOLCE2	-2.5123	1.79231e-38
ENSRNOG00000062097	AABR07027569.3	-2.49649	4.46526e-06
ENSRNOG00000022844	Pdzrn4	-2.49077	7.90585e-08
ENSRNOG00000008135	Pla2g4f	-2.48811	5.95391e-09
ENSRNOG00000002771	Ereg	-2.47896	3.61465e-08
ENSRNOG00000060459	AC142154.2	-2.46755	0.0163601
ENSRNOG00000024903	Slc7a13	-2.43531	0.00755424
ENSRNOG00000054438	LOC292543	-2.428	0.000132522
ENSRNOG00000050885	LOC100910526	-2.40441	1.62164e-07
ENSRNOG00000057837	AABR07017236.1	-2.39365	6.60842e-07
ENSRNOG00000056529	AABR07062185.1	-2.3906	1.53226e-10
ENSRNOG00000021657	Pld6	-2.38586	0.0173399
ENSRNOG00000047964	LOC100909608	-2.37586	0.0113645
ENSRNOG00000031343	Nxpe4	-2.3667	9.53285e-18
ENSRNOG00000003813	Kcnk10	-2.35712	0.0395354
ENSRNOG00000052291	AC096330.1	-2.3377	0.012184
ENSRNOG00000055185	Dusp9	-2.33155	4.13502e-10
ENSRNOG00000055382	Hcn1	-2.29562	0.0461875
ENSRNOG00000023404	Slc9b2	-2.29034	2.80258e-11
ENSRNOG00000061438	LOC100360491	-2.28178	0.0377388
ENSRNOG00000038336	AABR07061003.1	-2.28128	0.00104
ENSRNOG00000015383	Asxl3	-2.27508	0.00293896
ENSRNOG00000055197	AABR07027872.1	-2.25861	5.19184e-29
ENSRNOG00000002302	Corin	-2.25134	7.74439e-09
ENSRNOG00000011202	Chrna4	-2.23927	4.42843e-11
ENSRNOG00000023561	Ano2	-2.22828	2.11185e-11
ENSRNOG00000002555	Serpinb7	-2.22722	1.18993e-10
ENSRNOG00000055786	AABR07035194.1	-2.22155	0.00363972
ENSRNOG00000012556	Isl1	-2.21569	0.00978622
ENSRNOG00000057805	AABR07073466.1	-2.21228	0.0288701
ENSRNOG00000038106	Map1lc3b2	-2.20717	0.000408664
ENSRNOG00000015671	Tectb	-2.18985	2.63809e-21
ENSRNOG00000051600	Ly49i3	-2.18503	4.54713e-16
ENSRNOG00000011231	Cntnap4	-2.17678	0.0476067
ENSRNOG00000010259	Esrrb	-2.17406	8.78975e-14
ENSRNOG00000005286	Coch	-2.16804	0.000369783
ENSRNOG00000059790	Krt78	-2.15751	0.000728946
ENSRNOG00000056258	Dsc1	-2.15284	0.0278613
ENSRNOG00000004018	Tdrd5	-2.13925	0.00282183
ENSRNOG00000007332	Sstr3	-2.13458	1.21007e-25
ENSRNOG00000016717	Gas2	-2.13311	9.07334e-09
ENSRNOG00000012027	Bco1	-2.11436	0.0162548
ENSRNOG00000004865	Pkd1l1	-2.09792	0.000142602
ENSRNOG00000040242	Epm2a	-2.09654	0.000715073
ENSRNOG00000023943	Gbp1	-2.08447	1.01734e-05
ENSRNOG00000058202	Ppp2r2c	-2.08424	0.000274728
ENSRNOG00000057207	AABR07014239.1	-2.08222	0.000188673
ENSRNOG00000015156	Gal	-2.07077	0.0206598
ENSRNOG00000029340	Btnl8	-2.05691	0.0495555
ENSRNOG00000033862	Olr836	-2.05175	0.00301515
ENSRNOG00000053845	Hist1h2bl	-2.04888	1.3038e-09
ENSRNOG00000000486	Ggnbp1	-2.04674	0.000172213
ENSRNOG00000019902	Folr1	-2.03557	1.46438e-06
ENSRNOG00000002754	Areg	-2.02893	1.89619e-07
ENSRNOG00000050370	Vom2r6	-2.0138	0.000211452
ENSRNOG00000007455	Tmem132e	-2.01237	9.96396e-05
ENSRNOG00000049882	Adcyap1	-1.99339	0.0333782
ENSRNOG00000058261	AABR07051646.1	-1.98305	0.0263476
ENSRNOG00000033527	Pappa	-1.97775	1.52092e-12
ENSRNOG00000020778	Chrnb2	-1.972	0.00118527
ENSRNOG00000039388	Prrt4	-1.96388	0.0076398
ENSRNOG00000007951	Galnt14	-1.95859	9.75981e-12
ENSRNOG00000012995	Gpr165	-1.94735	1.64884e-06
ENSRNOG00000012324	Soga3	-1.9405	1.86257e-08
ENSRNOG00000030098	Trim71	-1.92939	4.45987e-12
ENSRNOG00000026493	Cdnf	-1.92852	5.99402e-06
ENSRNOG00000017878	Aldh1a7	-1.92587	1.55434e-40
ENSRNOG00000051834	AABR07027287.1	-1.88656	1.42775e-18
ENSRNOG00000022490	LOC100361008	-1.87817	2.01837e-14
ENSRNOG00000021182	Sv2a	-1.87644	2.54662e-87
ENSRNOG00000014859	Rnf152	-1.8566	1.41267e-11
ENSRNOG00000055790	Nup210l	-1.8557	5.38504e-11
ENSRNOG00000014008	Mfsd2a	-1.85183	5.53206e-10
ENSRNOG00000021507	Luzp2	-1.84855	1.45849e-07
ENSRNOG00000031041	Rps4y2	-1.83025	4.2635e-07
ENSRNOG00000033186	AC097037.2	-1.83023	0.00163144
ENSRNOG00000031974	Pcdh10	-1.82673	0.0022839
ENSRNOG00000039856	Lrrc73	-1.82586	8.91743e-05
ENSRNOG00000020980	AABR07006278.1	-1.80145	5.14148e-14
ENSRNOG00000049893	LOC100910934	-1.79598	0.0328146
ENSRNOG00000014771	Wfdc8	-1.78884	9.11286e-09
ENSRNOG00000054957	Sfrp4	-1.77829	4.12565e-07
ENSRNOG00000030431	RT1-Db2	-1.76562	6.26414e-17
ENSRNOG00000039216	RGD1562319	-1.75757	0.000184319
ENSRNOG00000047204	Gp6	-1.74797	0.000392313
ENSRNOG00000033147	Dear	-1.74331	0.0130997
ENSRNOG00000020863	Oaz3	-1.73384	0.0427592
ENSRNOG00000024904	Pla2g4e	-1.73267	0.019291
ENSRNOG00000016043	Aqp4	-1.72853	7.60472e-12
ENSRNOG00000007069	Adhfe1	-1.72737	4.52627e-13
ENSRNOG00000000412	Slc35f1	-1.72465	0.00204784
ENSRNOG00000006030	Ptprz1	-1.722	3.84126e-10
ENSRNOG00000009004	Lrriq4	-1.72132	6.43564e-09
ENSRNOG00000061863	Hist1h1t	-1.71527	0.044741
ENSRNOG00000055855	AABR07027254.1	-1.7151	1.61316e-17
ENSRNOG00000058444	Hist2h4	-1.71196	0.017521
ENSRNOG00000015807	Pyroxd2	-1.70755	1.0373e-66
ENSRNOG00000029814	Prtn3	-1.70453	0.0163657
ENSRNOG00000012344	Slc7a9	-1.7008	0.0435827
ENSRNOG00000052157	Nav3	-1.68735	9.68623e-24
ENSRNOG00000017147	Trim6	-1.6757	3.83055e-29
ENSRNOG00000008031	Cacna2d4	-1.67073	0.00692413
ENSRNOG00000024120	Rxfp1	-1.66259	0.041215
ENSRNOG00000014099	Krt15	-1.6561	0.00158541
ENSRNOG00000047176	RGD1564380	-1.65586	0.0296661
ENSRNOG00000038190	Dok6	-1.64764	0.0415595
ENSRNOG00000049851	Fmo6	-1.64626	0.00334166
ENSRNOG00000015783	Abca16	-1.6454	0.010646
ENSRNOG00000031445	LOC100361866	-1.64524	5.96714e-07
ENSRNOG00000002212	Hsd17b13	-1.64283	3.74115e-13
ENSRNOG00000004380	Il12b	-1.6363	0.00309255
ENSRNOG00000054106	AABR07042015.1	-1.63417	0.0384692
ENSRNOG00000027513	Rtel1	-1.62939	3.16481e-245
ENSRNOG00000007931	Gucy2d	-1.62119	0.00200543
ENSRNOG00000061118	AABR07012047.1	-1.60782	1.00788e-38
ENSRNOG00000011980	Lrrc7	-1.59411	0.0137252
ENSRNOG00000026898	Zbtb8b	-1.59311	0.0163601
ENSRNOG00000030449	Gsta4	-1.58856	1.46181e-65
ENSRNOG00000049193	AABR07027458.1	-1.58802	0.0395254
ENSRNOG00000053968	AABR07019086.1	-1.58101	0.00202045
ENSRNOG00000014975	Zfp483	-1.57274	4.45592e-08
ENSRNOG00000048783	LOC100909700	-1.57036	0.00153338
ENSRNOG00000038132	Vsig4	-1.55499	5.23552e-09
ENSRNOG00000024640	Oacyl	-1.54535	0.000124978
ENSRNOG00000016353	Nim1k	-1.54508	8.70906e-07
ENSRNOG00000000860	Vwa7	-1.54247	2.22909e-11
ENSRNOG00000061764	Fmn2	-1.54028	0.0154048
ENSRNOG00000022022	AC128967.1	-1.53853	4.90174e-19
ENSRNOG00000055251	Prtg	-1.53701	0.019291
ENSRNOG00000013238	Tmem14a	-1.53496	1.05716e-39
ENSRNOG00000012759	Col19a1	-1.53109	0.0101172
ENSRNOG00000056493	Mybpc1	-1.52218	0.0252233
ENSRNOG00000046350	RGD1563818	-1.51878	1.32149e-07
ENSRNOG00000004706	Vit	-1.51526	0.012075
ENSRNOG00000031669	Lpp	-1.51473	0.00533401
ENSRNOG00000007810	Gdf6	-1.5031	0.00323609
ENSRNOG00000022669	Cd177	-1.50043	0.00249574
ENSRNOG00000033209	Bmp8b	-1.4989	3.42263e-05
ENSRNOG00000045797	Lep	-1.49873	0.00196587
ENSRNOG00000001959	Mx1	-1.487	7.56504e-06
ENSRNOG00000047776	AABR07027753.2	-1.48499	1.90716e-05
ENSRNOG00000006919	Clvs1	-1.48466	0.00834058
ENSRNOG00000009589	LOC102552055	-1.46371	0.0134103
ENSRNOG00000043478	AABR07006142.1	-1.46109	8.45336e-08
ENSRNOG00000025290	Map3k15	-1.4607	0.0111098
ENSRNOG00000018851	Ppp2r2b	-1.45321	0.00749406
ENSRNOG00000017577	Bphl	-1.43921	8.38036e-32
ENSRNOG00000051691	Gjd3	-1.42566	0.0126579
ENSRNOG00000006962	Stk32c	-1.42429	0.00715875
ENSRNOG00000042726	RGD1560775	-1.42291	0.00175609
ENSRNOG00000011644	Slc1a7	-1.42092	5.13923e-06
ENSRNOG00000005206	Kcnq3	-1.41989	0.0255035
ENSRNOG00000042376	AABR07031734.2	-1.41946	0.0030584
ENSRNOG00000006996	Mms22l	-1.4178	2.49317e-09
ENSRNOG00000060988	Kcnc4	-1.41316	0.0401816
ENSRNOG00000002459	Fbxo40	-1.41205	0.0034292
ENSRNOG00000020970	Rundc3a	-1.40554	6.57793e-15
ENSRNOG00000051354	Rn50_13_0843.1	-1.40399	0.0202198
ENSRNOG00000061026	Npy4r	-1.4009	1.13072e-06
ENSRNOG00000043186	Ppil6	-1.39835	1.07525e-05
ENSRNOG00000012557	Lgals5	-1.38518	0.000113696
ENSRNOG00000051672	AABR07008030.1	-1.38393	2.12219e-16
ENSRNOG00000036828	Pde1b	-1.38081	0.0248968
ENSRNOG00000021134	Anxa9	-1.36778	0.000215022
ENSRNOG00000018899	C5	-1.36282	3.00029e-18
ENSRNOG00000033109	Trdv5	-1.35749	6.54974e-07
ENSRNOG00000015551	Fuca2	-1.35472	1.0373e-66
ENSRNOG00000022767	Elfn1	-1.35385	3.60586e-06
ENSRNOG00000002053	Fras1	-1.35335	5.0617e-15
ENSRNOG00000009014	Slc35f2	-1.34863	0.00317421
ENSRNOG00000007387	Per1	-1.34842	0.014387
ENSRNOG00000010839	Krt222	-1.34828	0.040514
ENSRNOG00000042322	Pcdhga4	-1.34648	0.00110059
ENSRNOG00000057161	AABR07027407.1	-1.34204	1.16086e-09
ENSRNOG00000012266	Zcchc17	-1.33914	1.93521e-09
ENSRNOG00000033567	Musk	-1.33735	0.00776352
ENSRNOG00000050575	Rn50_4_1369.2	-1.33221	1.82715e-33
ENSRNOG00000012438	Larp6	-1.32873	9.11572e-07
ENSRNOG00000015035	Myo7b	-1.32632	0.0413501
ENSRNOG00000007765	Frzb	-1.32301	5.34256e-05
ENSRNOG00000048039	LOC679149	-1.31623	7.99732e-44
ENSRNOG00000011646	Rem2	-1.31488	0.000175869
ENSRNOG00000001531	Chac2	-1.31127	2.28814e-27
ENSRNOG00000030022	Myo3b	-1.30128	1.89538e-06
ENSRNOG00000048522	Avpr1b	-1.2999	0.00304788
ENSRNOG00000009256	Gkn2	-1.29927	0.0315223
ENSRNOG00000017528	Gpr157	-1.29627	1.55178e-39
ENSRNOG00000001963	Mx2	-1.29486	8.73935e-06
ENSRNOG00000012932	Ccdc146	-1.28248	6.50797e-13
ENSRNOG00000011841	Map2	-1.27704	1.19779e-21
ENSRNOG00000046151	Tubb1	-1.27256	0.00382043
ENSRNOG00000027299	Pcdhga5	-1.27121	0.00873571
ENSRNOG00000018790	Kcnh4	-1.26523	2.80875e-08
ENSRNOG00000022932	Serhl2	-1.2648	1.58325e-15
ENSRNOG00000059416	AC115159.2	-1.2597	0.0165746
ENSRNOG00000007675	Gpr63	-1.25894	0.000164122
ENSRNOG00000015461	Serpine2	-1.25588	2.61293e-05
ENSRNOG00000050918	Rn50_4_1360.2	-1.2468	1.53811e-20
ENSRNOG00000004947	Zfp871	-1.24333	0.00546435
ENSRNOG00000010326	Col20a1	-1.24179	2.28029e-22
ENSRNOG00000016179	Acoxl	-1.23791	2.31355e-09
ENSRNOG00000030048	RGD1560207	-1.2351	0.009402
ENSRNOG00000049261	LOC100909648	-1.23005	0.0234003
ENSRNOG00000005409	Lrrc9	-1.2297	0.00292541
ENSRNOG00000056153	Fam46b	-1.22917	0.00108498
ENSRNOG00000042404	Ccdc122	-1.22791	8.98467e-12
ENSRNOG00000016753	Slc14a1	-1.22329	1.57902e-08
ENSRNOG00000058166	AABR07057495.1	-1.22132	0.00255817
ENSRNOG00000004828	Acvr1c	-1.22108	0.0114665
ENSRNOG00000029131	AABR07024637.1	-1.21758	0.00899768
ENSRNOG00000018925	AC117330.1	-1.21042	1.75316e-05
ENSRNOG00000060013	AABR07043611.1	-1.20843	0.0196743
ENSRNOG00000046643	Cyp3a9	-1.20734	1.69609e-05
ENSRNOG00000001525	Igsf11	-1.2009	1.90499e-12
ENSRNOG00000059669	Rn50_4_1361.1	-1.20031	4.87645e-15
ENSRNOG00000055721	Rnf128	-1.19942	7.41968e-15
ENSRNOG00000028548	Ccl9	-1.19808	0.00657842
ENSRNOG00000057159	Rsl1	-1.19466	1.19496e-06
ENSRNOG00000046897	Atrx	-1.19251	0.00343432
ENSRNOG00000003899	Krt14	-1.18937	0.00060304
ENSRNOG00000061754	AABR07047212.2	-1.18703	0.00205285
ENSRNOG00000025745	Gpr17	-1.18549	0.0284093
ENSRNOG00000020832	C2cd4d	-1.18486	0.0114849
ENSRNOG00000022723	RGD1562029	-1.18188	0.0234003
ENSRNOG00000017095	LOC679881	-1.17848	0.0180002
ENSRNOG00000004589	Galnt16	-1.17793	4.71455e-13
ENSRNOG00000061443	AABR07010460.1	-1.1763	0.00167152
ENSRNOG00000053550	Itga1	-1.1752	2.76837e-05
ENSRNOG00000013887	Adra2b	-1.17268	2.61354e-05
ENSRNOG00000007014	Cnksr2	-1.16921	2.07968e-07
ENSRNOG00000048222	Nlrc5	-1.16752	1.42003e-19
ENSRNOG00000013869	Kcnj4	-1.16691	1.17575e-05
ENSRNOG00000022839	Ifit3	-1.16608	0.000305172
ENSRNOG00000054768	LOC103692514	-1.16454	0.00364948
ENSRNOG00000004680	Kif5c	-1.16371	4.50797e-14
ENSRNOG00000047387	LOC100912445	-1.1618	0.000292959
ENSRNOG00000042133	Gm8369	-1.16131	2.78931e-06
ENSRNOG00000055229	Lnpep	-1.15966	0.000319832
ENSRNOG00000047369	LOC100910057	-1.15953	0.0254024
ENSRNOG00000010450	Elovl7	-1.15192	9.52348e-28
ENSRNOG00000012442	Cemip	-1.15069	0.00223253
ENSRNOG00000059227	Akap3	-1.1504	0.0465029
ENSRNOG00000010685	Tbx18	-1.14816	0.005411
ENSRNOG00000022595	LOC100362965	-1.14506	0.0444525
ENSRNOG00000011313	Sorcs1	-1.14497	0.0366522
ENSRNOG00000008225	AABR07064349.1	-1.14431	8.20322e-06
ENSRNOG00000040109	Treml1	-1.14316	0.000772292
ENSRNOG00000002723	Sele	-1.14158	0.00064202
ENSRNOG00000052954	Ccdc173	-1.14092	0.00521393
ENSRNOG00000054964	Aoah	-1.13428	3.59044e-21
ENSRNOG00000009555	Lrriq3	-1.12522	0.0137281
ENSRNOG00000024651	Greb1	-1.12375	0.000207457
ENSRNOG00000033487	LOC102550668	-1.12308	0.0294472
ENSRNOG00000013521	Dhfr	-1.12204	2.26107e-16
ENSRNOG00000019776	Sh3gl3	-1.11912	2.63658e-06
ENSRNOG00000016038	Mgmt	-1.11306	1.69913e-31
ENSRNOG00000038297	Plekhd1	-1.11089	1.93817e-22
ENSRNOG00000003977	Dusp1	-1.10987	0.00298621
ENSRNOG00000058653	Tmem52b	-1.10784	0.042605
ENSRNOG00000023140	Pnldc1	-1.1056	2.12143e-11
ENSRNOG00000029763	Rn50_11_0160.1	-1.10487	0.0124151
ENSRNOG00000003543	Gpr143	-1.10431	0.00202251
ENSRNOG00000047174	AC103179.2	-1.10298	7.14646e-05
ENSRNOG00000060438	AABR07001634.1	-1.09911	1.78342e-25
ENSRNOG00000056129	AABR07072853.2	-1.09864	0.00800861
ENSRNOG00000059112	AABR07070599.1	-1.09707	2.23044e-07
ENSRNOG00000052444	RGD1563091	-1.08148	7.47934e-08
ENSRNOG00000010592	Slc25a27	-1.08076	0.00029165
ENSRNOG00000001333	Azgp1	-1.08014	0.000181994
ENSRNOG00000061705	LOC100911551	-1.07734	0.0129995
ENSRNOG00000051938	AABR07001591.1	-1.07558	7.87096e-05
ENSRNOG00000018330	Fam83f	-1.07385	7.01431e-09
ENSRNOG00000039461	Pcdhga3	-1.06932	0.0301667
ENSRNOG00000000802	Tbc1d32	-1.06671	2.16382e-10
ENSRNOG00000050767	Nrn1	-1.06416	9.81223e-11
ENSRNOG00000001765	Slc51a	-1.06318	0.0299829
ENSRNOG00000012819	Gdnf	-1.06181	0.00264428
ENSRNOG00000007331	Rragd	-1.05884	9.75312e-12
ENSRNOG00000002904	Arr3	-1.05833	1.0478e-08
ENSRNOG00000026844	Lypd8	-1.04763	5.10203e-07
ENSRNOG00000010325	Ptger3	-1.04743	0.00022254
ENSRNOG00000005700	Nsg1	-1.04411	3.7255e-11
ENSRNOG00000012181	Lpl	-1.04341	5.22813e-25
ENSRNOG00000003587	Figf	-1.03789	2.84793e-05
ENSRNOG00000000618	Mdga2	-1.03697	1.98537e-05
ENSRNOG00000024272	Ino80d	-1.0318	0.00474577
ENSRNOG00000004697	Baalc	-1.0298	4.87645e-15
ENSRNOG00000020624	Acadsb	-1.02758	2.21934e-30
ENSRNOG00000010853	Chrna7	-1.02387	2.96584e-05
ENSRNOG00000004554	Dcn	-1.02312	1.31079e-07
ENSRNOG00000053337	Ly49s6	-1.0166	0.00049349
ENSRNOG00000026407	Fam184a	-1.0148	6.80621e-20
ENSRNOG00000015830	Ano9	-1.01357	3.36681e-08
ENSRNOG00000012095	Pkia	-1.01226	3.66455e-10
ENSRNOG00000046493	Pnpo	-1.01221	4.8362e-40
ENSRNOG00000024259	Tmem54	-1.01184	1.91844e-10
ENSRNOG00000007454	Aloxe3	-1.01052	2.70569e-06
ENSRNOG00000061739	Klrk1	-1.01032	2.29915e-13
ENSRNOG00000017256	Csprs	-1.00979	1.7718e-05
ENSRNOG00000008015	Fos	-1.00922	0.0431674
ENSRNOG00000027935	Lrrc34	-1.00906	0.000844667
ENSRNOG00000059949	LOC102549061	-1.00498	0.0338234
ENSRNOG00000008533	Ago2	-1.00261	3.01081e-07
ENSRNOG00000031065	Rn50_20_0045.3	-1.00062	0.00175911
ENSRNOG00000059979	Ccr2	1.00043	0.0435489
ENSRNOG00000061316	AABR07000121.1	1.00298	9.79384e-10
ENSRNOG00000010880	Gpr27	1.00503	0.00295773
ENSRNOG00000001858	Ypel1	1.00614	0.00930338
ENSRNOG00000051298	Rn50_X_0713.4	1.00681	0.00189379
ENSRNOG00000030321	LOC502176	1.00895	8.82041e-05
ENSRNOG00000007869	Wscd1	1.00927	1.8539e-10
ENSRNOG00000020399	Ltb4r	1.01013	0.00530188
ENSRNOG00000030170	Krt10	1.01086	1.69612e-09
ENSRNOG00000042547	RGD1565566	1.01271	0.00391121
ENSRNOG00000014424	RGD1563354	1.01639	3.73858e-06
ENSRNOG00000029478	Cyp4f39	1.01733	0.0117838
ENSRNOG00000039204	Pram1	1.01811	0.000207542
ENSRNOG00000003538	Adamts4	1.02333	0.0290426
ENSRNOG00000015318	Heyl	1.02864	2.16115e-05
ENSRNOG00000021088	Tmod4	1.02929	2.03597e-12
ENSRNOG00000002970	Zswim7	1.03257	2.10036e-05
ENSRNOG00000001103	Sdk1	1.03347	2.82129e-19
ENSRNOG00000030712	RT1-A2	1.03417	1.79365e-55
ENSRNOG00000012989	Serinc2	1.0344	7.11104e-07
ENSRNOG00000014835	Il1rl1	1.03898	7.7742e-05
ENSRNOG00000047730	Tnfsf14	1.04146	0.0120334
ENSRNOG00000023389	Ephx4	1.04417	0.0217813
ENSRNOG00000052542	AABR07035591.1	1.04448	4.05249e-13
ENSRNOG00000026873	Rn50_14_0866.3	1.045	0.0421135
ENSRNOG00000058755	Tgm7l1	1.04523	0.00593861
ENSRNOG00000031205	RGD1563124	1.0464	0.0247198
ENSRNOG00000000105	Cplx2	1.0501	2.41154e-29
ENSRNOG00000003601	RGD1564463	1.05308	0.000342665
ENSRNOG00000014576	Dock3	1.05427	0.0403426
ENSRNOG00000036685	Npb	1.05515	0.0183518
ENSRNOG00000057126	AABR07050134.1	1.05622	0.000445572
ENSRNOG00000018260	Hrh2	1.05758	0.0360283
ENSRNOG00000005277	Ptprv	1.05771	0.0322494
ENSRNOG00000030880	Hs6st2	1.05876	0.0104917
ENSRNOG00000059698	Gpr141	1.05964	9.58863e-05
ENSRNOG00000008376	Slc2a3	1.05994	4.95642e-06
ENSRNOG00000000795	RT1-N3	1.06707	1.44596e-30
ENSRNOG00000033261	Fam107a	1.06907	9.35759e-09
ENSRNOG00000014481	Adtrp	1.07034	9.32264e-09
ENSRNOG00000011951	Plk2	1.08005	2.8912e-18
ENSRNOG00000029911	Cilp	1.08377	0.00934294
ENSRNOG00000052080	Camk2b	1.0841	1.78378e-06
ENSRNOG00000012022	RGD1562914	1.08524	0.0263055
ENSRNOG00000012260	Ddx25	1.08601	8.05673e-07
ENSRNOG00000013585	Nmnat3	1.08615	7.86928e-24
ENSRNOG00000043387	Cpe	1.08727	4.10083e-06
ENSRNOG00000047077	LOC681182	1.08826	2.92693e-13
ENSRNOG00000018764	B3gnt3	1.09216	0.022188
ENSRNOG00000008849	Guca2a	1.09283	0.0202537
ENSRNOG00000051372	Mycn	1.09763	0.000373802
ENSRNOG00000022242	Cxcl9	1.09838	0.006615
ENSRNOG00000050419	Avil	1.09869	4.54861e-08
ENSRNOG00000019587	Ptprn	1.09987	0.00247034
ENSRNOG00000028781	Abcc6	1.10161	2.00967e-10
ENSRNOG00000021412	Slfn13	1.10434	2.89972e-15
ENSRNOG00000030641	Fam159a	1.10601	0.000105363
ENSRNOG00000037076	LOC689757	1.1066	0.014553
ENSRNOG00000029386	RT1-N2	1.10996	2.51065e-18
ENSRNOG00000050226	RGD1565894	1.11062	0.00147636
ENSRNOG00000046601	Unc5cl	1.11342	0.0312171
ENSRNOG00000019074	Alox12e	1.117	0.0334725
ENSRNOG00000046184	RGD1561143	1.12093	5.33554e-13
ENSRNOG00000005392	Ngfr	1.12195	9.46099e-07
ENSRNOG00000015599	Mall	1.12249	0.00262146
ENSRNOG00000018257	Hpx	1.1254	0.00494081
ENSRNOG00000051310	Rn50_X_0750.2	1.12577	0.0366522
ENSRNOG00000022537	E2f8	1.12658	0.0130883
ENSRNOG00000024429	Peg12	1.12846	9.48575e-08
ENSRNOG00000048161	Tlr9	1.13204	1.3866e-12
ENSRNOG00000046326	Rp1l1	1.13512	0.00656793
ENSRNOG00000058329	Prrx2	1.13557	6.26012e-07
ENSRNOG00000021691	Ccdc92	1.14824	8.60554e-36
ENSRNOG00000007247	A2ml1	1.15109	0.00213707
ENSRNOG00000004725	Cela1	1.15113	1.67543e-10
ENSRNOG00000033226	Polr2m	1.15267	0.0147347
ENSRNOG00000035633	Mir142	1.15578	8.17736e-05
ENSRNOG00000004695	Celf5	1.15888	1.74961e-05
ENSRNOG00000027341	Tenm2	1.15996	0.0259046
ENSRNOG00000023870	Sh2d7	1.16066	4.78023e-06
ENSRNOG00000018680	Rpl17	1.16068	9.13396e-70
ENSRNOG00000014940	Sfrp5	1.16873	0.0365166
ENSRNOG00000049929	AABR07030494.1	1.17324	0.00234559
ENSRNOG00000003802	Pttg1	1.17751	0.00294978
ENSRNOG00000012876	Slc6a13	1.17935	0.00818694
ENSRNOG00000009332	Rec114	1.18015	0.00884919
ENSRNOG00000011251	Hcrtr2	1.18465	0.0113647
ENSRNOG00000020525	Col5a3	1.18692	4.56365e-08
ENSRNOG00000000500	Scube3	1.18732	1.54382e-06
ENSRNOG00000016262	Dnase2b	1.18959	0.00337792
ENSRNOG00000030726	Asgr2	1.18964	0.00849756
ENSRNOG00000005660	Fam110c	1.1905	2.19948e-06
ENSRNOG00000036682	Pycr1	1.19762	0.0158946
ENSRNOG00000017933	Ccdc3	1.20279	4.60094e-08
ENSRNOG00000037757	Fam26f	1.20307	2.31845e-11
ENSRNOG00000006200	St18	1.20436	0.000284911
ENSRNOG00000030441	RGD1561871	1.20441	0.0230161
ENSRNOG00000005670	Art4	1.20457	1.02807e-16
ENSRNOG00000028991	Kcnb2	1.20727	0.0129404
ENSRNOG00000012835	Espl1	1.20963	5.17079e-06
ENSRNOG00000011367	Cyp2r1	1.21132	1.32149e-07
ENSRNOG00000021945	Ccdc184	1.21158	0.0173783
ENSRNOG00000012531	Ephb2	1.21208	1.89768e-11
ENSRNOG00000033153	Sfn	1.21354	1.69044e-05
ENSRNOG00000030999	AABR07037412.1	1.21447	0.021352
ENSRNOG00000000943	AC136867.1	1.21723	0.0398476
ENSRNOG00000028965	RGD1566006	1.21858	0.00365265
ENSRNOG00000049676	St6galnac5	1.22012	0.0293601
ENSRNOG00000024530	Lyrm1	1.22237	6.22241e-18
ENSRNOG00000053052	LOC102548472	1.23245	0.0284092
ENSRNOG00000042445	AC130970.1	1.23359	1.49697e-05
ENSRNOG00000056571	AABR07005779.5	1.23602	0.0298905
ENSRNOG00000054840	AABR07053837.1	1.23652	0.0116747
ENSRNOG00000013481	Cdh11	1.23706	2.44824e-20
ENSRNOG00000029528	Cbs	1.23798	0.0199344
ENSRNOG00000051616	AABR07014823.1	1.23925	0.040514
ENSRNOG00000014320	Inhba	1.24617	0.0361399
ENSRNOG00000055474	AABR07058685.1	1.25867	0.000915857
ENSRNOG00000018870	Hapln2	1.26484	0.0422691
ENSRNOG00000026669	RT1-Ha	1.2652	1.39496e-07
ENSRNOG00000060523	Rps2-ps2	1.27129	0.040942
ENSRNOG00000001776	Muc20	1.2729	0.00773137
ENSRNOG00000006986	RGD1304624	1.2739	8.31624e-35
ENSRNOG00000032708	RT1-Bb	1.27466	4.6665e-18
ENSRNOG00000016672	Fam217a	1.27896	0.0103548
ENSRNOG00000003755	Clgn	1.27995	0.0107146
ENSRNOG00000011947	Tifab	1.28069	3.82299e-09
ENSRNOG00000019689	Vwf	1.28236	2.31083e-29
ENSRNOG00000058006	Sncg	1.28391	0.000196393
ENSRNOG00000047706	RT1-CE16	1.28484	3.57841e-41
ENSRNOG00000005954	Il5ra	1.28895	0.0134472
ENSRNOG00000013260	Calr3	1.28965	2.78081e-08
ENSRNOG00000010079	Car3	1.29126	0.00207892
ENSRNOG00000008529	Foxs1	1.29145	1.40833e-07
ENSRNOG00000026974	Dbndd1	1.29221	0.00872815
ENSRNOG00000010365	Syn1	1.29354	7.8686e-07
ENSRNOG00000030666	RT1-T18	1.29974	5.85769e-05
ENSRNOG00000033017	LOC100910669	1.29996	3.27419e-15
ENSRNOG00000029560	LOC100360439	1.30184	0.0031014
ENSRNOG00000054665	AABR07066861.1	1.30292	0.00210731
ENSRNOG00000057958	AC128960.2	1.30671	0.0338742
ENSRNOG00000052877	RGD1562415	1.3109	0.000107554
ENSRNOG00000015408	Vil1	1.3116	0.000414166
ENSRNOG00000018606	Olr59	1.32127	0.000189572
ENSRNOG00000018371	Tubb6	1.325	1.87662e-18
ENSRNOG00000036549	AABR07067042.1	1.32746	0.0369376
ENSRNOG00000056221	Frmpd3	1.33289	0.0134882
ENSRNOG00000030877	Htr2c	1.33415	1.18464e-09
ENSRNOG00000016337	Slc22a1	1.33599	7.72875e-05
ENSRNOG00000019695	Il17b	1.33752	0.0447864
ENSRNOG00000054142	Slc30a2	1.33752	0.0159625
ENSRNOG00000053400	Cfi	1.33917	0.000165001
ENSRNOG00000014578	Fxyd4	1.33947	3.74854e-05
ENSRNOG00000015275	Ska1	1.33998	0.00251496
ENSRNOG00000003094	Cmah	1.34032	2.99737e-08
ENSRNOG00000060420	AABR07006311.1	1.34275	9.27357e-05
ENSRNOG00000049766	Sctr	1.34958	0.0233884
ENSRNOG00000025122	AABR07005506.1	1.35202	0.00419898
ENSRNOG00000008439	Gprc5d	1.35504	0.0155705
ENSRNOG00000007591	Slc45a3	1.3562	1.24695e-09
ENSRNOG00000017820	Nqo2	1.36773	1.55435e-42
ENSRNOG00000017485	Cd72	1.36801	2.98426e-13
ENSRNOG00000017060	Ryr2	1.37304	0.026513
ENSRNOG00000050257	AABR07003273.1	1.37306	0.0260705
ENSRNOG00000018285	Kcna2	1.37567	7.28723e-08
ENSRNOG00000005679	Fap	1.37609	0.0307582
ENSRNOG00000032913	Rasl2-9	1.37857	0.00316284
ENSRNOG00000030809	AABR07034293.1	1.37965	0.00385724
ENSRNOG00000001407	Tfr2	1.38131	0.00172829
ENSRNOG00000036703	Itgax	1.38181	1.16685e-20
ENSRNOG00000004966	Slc38a11	1.38943	0.0359324
ENSRNOG00000020659	Mrpl4	1.39251	2.44477e-93
ENSRNOG00000051075	Rn50_X_0651.1	1.39377	0.000364953
ENSRNOG00000018445	Agt	1.39619	1.81482e-11
ENSRNOG00000036728	Cd300lb	1.40069	1.17185e-05
ENSRNOG00000020263	Atp1a3	1.40111	0.000393667
ENSRNOG00000017766	Car12	1.40704	0.00385208
ENSRNOG00000018224	AABR07033020.1	1.41227	0.000683549
ENSRNOG00000053946	AC120807.1	1.4128	0.0459735
ENSRNOG00000024030	Gpr35	1.41284	0.000375386
ENSRNOG00000047663	Gata1	1.41502	0.00365523
ENSRNOG00000057318	AABR07073295.1	1.41601	0.0193466
ENSRNOG00000010315	Ccr4	1.41705	0.0159258
ENSRNOG00000010261	Rnase10	1.42027	0.0375255
ENSRNOG00000058714	Klre1	1.4255	1.00974e-06
ENSRNOG00000058852	Rps2-ps1	1.42635	0.038163
ENSRNOG00000007866	Clec2d	1.4308	0.00796217
ENSRNOG00000050059	AABR07035776.1	1.43114	5.06779e-18
ENSRNOG00000013605	Sh2d6	1.43505	1.11244e-09
ENSRNOG00000016469	Fxyd2	1.43915	6.05908e-18
ENSRNOG00000031959	AABR07026059.1	1.44153	0.00126725
ENSRNOG00000056755	AABR07028644.1	1.44199	0.000122363
ENSRNOG00000026203	Pax8	1.44491	0.00140672
ENSRNOG00000015072	Ptgr1	1.44493	2.5736e-30
ENSRNOG00000011022	Mep1a	1.44593	0.014372
ENSRNOG00000011305	Sox10	1.45172	0.0460843
ENSRNOG00000045908	Rn60_20_0053.4	1.45354	9.57871e-09
ENSRNOG00000062161	Rn60_19_0375.2	1.45548	0.0392333
ENSRNOG00000016606	RGD1311447	1.46295	0.00123487
ENSRNOG00000057822	Rn50_20_0058.5	1.46409	0.000283299
ENSRNOG00000027157	Ly6g6e	1.46443	2.50289e-07
ENSRNOG00000050215	Rn60_20_0038.1	1.46807	8.29015e-10
ENSRNOG00000020630	Il9r	1.47253	1.59692e-07
ENSRNOG00000042901	Cfhr1	1.47574	0.0283434
ENSRNOG00000009468	Il12a	1.48051	3.22423e-05
ENSRNOG00000027254	LOC689412	1.48424	0.0210552
ENSRNOG00000009118	Pou2f3	1.48763	7.64921e-07
ENSRNOG00000050450	Kcnip2	1.48807	2.20825e-11
ENSRNOG00000033386	Itih1	1.49233	0.0234005
ENSRNOG00000005268	Gnat3	1.49342	0.000720878
ENSRNOG00000048358	LOC100911107	1.49355	0.0475084
ENSRNOG00000022248	Fbxl16	1.49877	0.000247066
ENSRNOG00000048209	Eps8l3	1.49919	0.00693174
ENSRNOG00000004404	Tac4	1.50058	0.000496562
ENSRNOG00000001571	Cldn8	1.50161	5.0731e-11
ENSRNOG00000013215	Dctd	1.50339	1.17266e-27
ENSRNOG00000005947	Pde6h	1.50981	5.59367e-07
ENSRNOG00000014629	Lmo1	1.50983	0.00334675
ENSRNOG00000039457	Pcdhgb5	1.5105	0.00199815
ENSRNOG00000036647	LOC680907	1.51162	0.000787974
ENSRNOG00000026051	RGD1562652	1.51169	4.4723e-49
ENSRNOG00000061293	AABR07017770.2	1.51177	7.9587e-05
ENSRNOG00000022274	Slc2a8	1.51716	7.6201e-43
ENSRNOG00000018018	LOC100911951	1.52103	8.46953e-13
ENSRNOG00000017073	Car9	1.5234	0.000237066
ENSRNOG00000026617	Rn50_X_0689.1	1.52597	0.0493637
ENSRNOG00000008586	Aldh1l2	1.5269	0.0227828
ENSRNOG00000057973	AABR07032261.4	1.53714	0.0198521
ENSRNOG00000042394	LOC100911639	1.53843	0.012201
ENSRNOG00000014538	Nxnl2	1.54242	0.0203175
ENSRNOG00000008053	Atp8a2	1.54262	0.00891644
ENSRNOG00000061996	Rn60_20_0054.5	1.5545	1.62126e-05
ENSRNOG00000013378	Svopl	1.55517	0.0468793
ENSRNOG00000004222	S100g	1.55526	1.30159e-07
ENSRNOG00000019183	Alox15	1.55654	1.38016e-14
ENSRNOG00000039494	Aass	1.56096	0.0103548
ENSRNOG00000056916	AABR07061328.1	1.56453	0.0301149
ENSRNOG00000039891	Adgrg5	1.57379	5.00671e-09
ENSRNOG00000051791	AABR07042668.1	1.57438	3.03379e-07
ENSRNOG00000057280	AABR07051733.2	1.57453	0.04512
ENSRNOG00000007402	AC121415.1	1.57657	0.0209746
ENSRNOG00000057753	Nup62cl	1.58454	2.06886e-05
ENSRNOG00000013615	Dntt	1.58729	0.000315709
ENSRNOG00000039464	Tmem229a	1.58877	0.000155285
ENSRNOG00000009660	Enpp6	1.59198	1.53143e-07
ENSRNOG00000050163	LOC498300	1.59898	0.0474838
ENSRNOG00000061971	2812a1a2	1.60148	0.00493775
ENSRNOG00000018426	Apoc1	1.60226	0.0111511
ENSRNOG00000026679	Scn4b	1.60237	0.0363548
ENSRNOG00000023993	Kif1a	1.60576	8.02261e-08
ENSRNOG00000005365	Kcnip1	1.60586	0.00242258
ENSRNOG00000042318	Pglyrp2	1.6098	3.51239e-05
ENSRNOG00000026989	Gapt	1.61453	0.00020734
ENSRNOG00000020484	Trpm5	1.61588	3.1415e-12
ENSRNOG00000001435	Ssc4d	1.61711	1.17741e-19
ENSRNOG00000012280	Ptx3	1.61957	8.48883e-12
ENSRNOG00000042255	Efcab3	1.62157	0.000604587
ENSRNOG00000027319	Ephx3	1.62354	2.48226e-11
ENSRNOG00000059795	AC141220.1	1.62376	0.0296065
ENSRNOG00000010736	Pbx4	1.62532	3.37233e-18
ENSRNOG00000001915	Chodl	1.63499	5.81538e-14
ENSRNOG00000007795	AABR07058410.1	1.64011	0.00554218
ENSRNOG00000031034	RGD1561317	1.64031	0.00422375
ENSRNOG00000008609	Capn3	1.65746	1.51459e-06
ENSRNOG00000023576	RGD1305645	1.65783	7.66871e-11
ENSRNOG00000033215	RT1-Db1	1.66796	1.29942e-38
ENSRNOG00000013503	Cdh24	1.66799	4.41813e-36
ENSRNOG00000054046	Rn50_7_1411.3	1.67036	0.00566553
ENSRNOG00000010268	Vom2r44	1.67317	7.37672e-09
ENSRNOG00000025823	Rbm46	1.67881	3.70612e-19
ENSRNOG00000025534	NEWGENE_2663	1.67897	0.000882753
ENSRNOG00000010278	Il6	1.67898	0.0311595
ENSRNOG00000013578	Trem2	1.68018	9.87523e-05
ENSRNOG00000001115	Slc29a4	1.68226	0.00075645
ENSRNOG00000042112	LOC100911271	1.68411	0.0286804
ENSRNOG00000048917	Hoxa6	1.68439	5.29359e-14
ENSRNOG00000061987	Rn60_4_1482.2	1.68801	0.0017933
ENSRNOG00000009711	Hepacam2	1.68993	8.22629e-12
ENSRNOG00000021155	Ctsk	1.6945	0.0031345
ENSRNOG00000032133	Rnase2	1.70549	0.0122934
ENSRNOG00000002085	Thegl	1.7125	5.56678e-16
ENSRNOG00000019177	Psd2	1.71478	0.0178644
ENSRNOG00000000825	Fam26e	1.72312	0.00374485
ENSRNOG00000045840	LOC102551184	1.7284	5.63971e-11
ENSRNOG00000031710	Spink2	1.73375	0.00549053
ENSRNOG00000047065	LOC100910138	1.73381	0.00524503
ENSRNOG00000050860	Abcb11	1.73805	0.0185067
ENSRNOG00000022721	Clec18a	1.74388	4.36809e-06
ENSRNOG00000061160	Htra4	1.74925	1.49332e-20
ENSRNOG00000042246	Tmem215	1.75047	0.0253993
ENSRNOG00000020637	Hmx3	1.75779	0.00106444
ENSRNOG00000058864	AABR07035561.3	1.76341	1.04678e-06
ENSRNOG00000037452	AABR07042542.1	1.76472	0.00355012
ENSRNOG00000033162	Chia	1.76597	1.03524e-05
ENSRNOG00000014683	Il1rl2	1.76895	1.95104e-26
ENSRNOG00000048062	AABR07065815.1	1.76975	0.0210516
ENSRNOG00000007483	Ccnf	1.77251	2.59259e-24
ENSRNOG00000048458	LOC100359993	1.77591	0.00207405
ENSRNOG00000053710	AABR07000159.2	1.78023	0.0252837
ENSRNOG00000059186	Rn50_7_1414.2	1.78191	0.0173942
ENSRNOG00000017324	Slc46a2	1.78285	0.000179438
ENSRNOG00000051241	Rn50_X_0637.3	1.78633	0.0133665
ENSRNOG00000000844	Ly6g6d	1.78813	2.39037e-08
ENSRNOG00000007475	Gpihbp1	1.79441	4.79776e-17
ENSRNOG00000011310	Pde10a	1.80042	0.000215833
ENSRNOG00000002607	Sox9	1.80222	8.55192e-08
ENSRNOG00000007335	Ccl11	1.81445	3.78328e-05
ENSRNOG00000010430	Tmem40	1.82732	6.25454e-05
ENSRNOG00000029881	Cd209b	1.83577	1.52842e-06
ENSRNOG00000002626	Car10	1.83638	0.00521393
ENSRNOG00000007542	Scg5	1.84396	4.56365e-08
ENSRNOG00000006736	Ccr3	1.84404	0.000335404
ENSRNOG00000053623	LOC100360619	1.8482	0.009402
ENSRNOG00000011892	Slc36a2	1.85574	0.0142865
ENSRNOG00000010749	Olr1877	1.86018	0.00425169
ENSRNOG00000003244	Ltc4s	1.86162	8.75742e-15
ENSRNOG00000061153	Hrh3	1.87723	0.000461943
ENSRNOG00000027655	Clec4b2	1.88241	0.00135031
ENSRNOG00000019118	Slc13a3	1.89359	0.044866
ENSRNOG00000053516	AABR07044454.1	1.89651	0.000446285
ENSRNOG00000014375	Adgrb2	1.90411	6.02229e-20
ENSRNOG00000058490	AABR07044362.1	1.91149	2.63111e-08
ENSRNOG00000021659	Acpt	1.91368	2.22683e-18
ENSRNOG00000031792	Mcpt1l4	1.91575	0.00056011
ENSRNOG00000003219	Trim16	1.91774	9.48221e-43
ENSRNOG00000049858	NEWGENE_1587253	1.92308	3.28905e-10
ENSRNOG00000053656	LOC690020	1.92787	0.00011089
ENSRNOG00000047561	LOC100912609	1.92857	4.56102e-05
ENSRNOG00000051848	AABR07032622.1	1.93998	0.0474208
ENSRNOG00000008515	Tmem45b	1.94147	0.0302139
ENSRNOG00000059613	AABR07065780.1	1.95038	0.0141641
ENSRNOG00000023148	Col11a1	1.95704	0.000259101
ENSRNOG00000051536	Rfx4	1.95864	0.000496919
ENSRNOG00000020953	Ms4a7	1.96206	0.000334852
ENSRNOG00000006565	Fstl4	1.97206	0.0289861
ENSRNOG00000061376	Psca	1.97451	0.0102324
ENSRNOG00000023908	Egfem1	1.97539	0.0220732
ENSRNOG00000028803	Cd209e	1.97729	1.3187e-05
ENSRNOG00000051753	AABR07014272.1	1.97828	0.0203175
ENSRNOG00000037495	Ighv8-4	1.98415	0.00663986
ENSRNOG00000042605	Fpr2	1.99266	9.01714e-13
ENSRNOG00000042230	RGD1307182	2.00033	1.63813e-06
ENSRNOG00000046104	Rn50_9_0077.1	2.01243	0.0131294
ENSRNOG00000053956	AABR07013116.1	2.01573	0.0368689
ENSRNOG00000016278	Ccl17	2.02931	0.00911552
ENSRNOG00000051990	AABR07061876.1	2.03733	1.53038e-05
ENSRNOG00000054013	Clec4g	2.03969	1.24964e-19
ENSRNOG00000037456	P2rx2	2.04136	0.00265196
ENSRNOG00000032951	Jsrp1	2.04423	6.26012e-07
ENSRNOG00000001869	Rab44	2.04492	7.81972e-08
ENSRNOG00000010263	Cldn11	2.06055	1.92505e-18
ENSRNOG00000017487	Otoa	2.07705	0.0347459
ENSRNOG00000006617	Cntnap2	2.07809	0.0072663
ENSRNOG00000015051	Golga7b	2.09063	0.0204743
ENSRNOG00000000451	RT1-Ba	2.09263	4.11063e-64
ENSRNOG00000003888	Rgs13	2.09281	4.16632e-13
ENSRNOG00000038258	Upb1	2.09438	0.00950817
ENSRNOG00000020874	Ppy	2.09552	0.00602515
ENSRNOG00000002174	Cwh43	2.1068	0.00553253
ENSRNOG00000031585	LOC100911847	2.10905	0.0218674
ENSRNOG00000012174	RGD1559708	2.11032	0.00104126
ENSRNOG00000040300	Raet1l	2.11122	1.59678e-10
ENSRNOG00000027468	Slc6a15	2.11489	5.26033e-08
ENSRNOG00000016804	Il25	2.11557	0.0040382
ENSRNOG00000000542	Dnah8	2.12224	1.22365e-05
ENSRNOG00000050143	AABR07065815.2	2.12919	0.00256202
ENSRNOG00000046361	Hoxa7	2.13824	6.12482e-18
ENSRNOG00000026112	Tmem202	2.13875	1.54772e-07
ENSRNOG00000032390	AABR07041247.2	2.13912	0.0046874
ENSRNOG00000047100	LOC367975	2.13925	0.00453886
ENSRNOG00000010478	LOC299282	2.14085	0.000884487
ENSRNOG00000025365	Ido2	2.14418	0.00383706
ENSRNOG00000019700	Proz	2.14444	0.0389038
ENSRNOG00000015751	Cyp4f18	2.15064	2.44165e-09
ENSRNOG00000022919	Chst8	2.16332	1.94904e-06
ENSRNOG00000001943	Retnlg	2.16613	1.12251e-05
ENSRNOG00000009875	Akr1b7	2.17245	2.79432e-20
ENSRNOG00000033444	F10	2.17408	0.0208523
ENSRNOG00000032473	Scn10a	2.17875	2.34204e-06
ENSRNOG00000033932	AY172581.22	2.19488	2.04059e-17
ENSRNOG00000021329	Tas2r140	2.19659	1.0239e-06
ENSRNOG00000038999	RT1-A1	2.20163	0
ENSRNOG00000007686	2003-09-01	2.20493	5.30418e-06
ENSRNOG00000011497	Aldh1b1	2.22648	0.014553
ENSRNOG00000019846	Muc5b	2.23867	0.00761854
ENSRNOG00000042317	Cd209f	2.24522	0.047931
ENSRNOG00000060733	AABR07004101.2	2.26455	0.0236388
ENSRNOG00000048976	LOC501467	2.26538	2.55399e-09
ENSRNOG00000046536	LOC690700	2.2678	0.00194633
ENSRNOG00000010045	Clec4a	2.26792	1.00876e-06
ENSRNOG00000007574	Padi2	2.27004	7.37672e-09
ENSRNOG00000059928	AC097038.2	2.27539	0.0217651
ENSRNOG00000056368	AABR07032261.3	2.28027	0.0358436
ENSRNOG00000032187	Retnlb	2.28115	8.71442e-06
ENSRNOG00000016945	Pla2g2a	2.29138	3.50946e-08
ENSRNOG00000018693	Asgr1	2.3014	0.0106974
ENSRNOG00000051047	Rn50_X_0733.3	2.30884	0.00305275
ENSRNOG00000017689	Itih3	2.31292	0.000102488
ENSRNOG00000032609	AY172581.18	2.31551	1.10305e-21
ENSRNOG00000026302	Lrrn4cl	2.32089	1.65346e-10
ENSRNOG00000039481	AABR07008300.1	2.34602	0.0451422
ENSRNOG00000048541	AABR07051678.1	2.35934	0.0296661
ENSRNOG00000046401	AABR07065886.1	2.36184	0.00949073
ENSRNOG00000022988	Skint10	2.38185	5.55959e-10
ENSRNOG00000053534	AC093937.2	2.3824	0.00484764
ENSRNOG00000002451	Fndc3c1	2.38512	0.0029068
ENSRNOG00000018701	Tpsg1	2.3869	0.028503
ENSRNOG00000002829	Ppbp	2.42635	1.47722e-06
ENSRNOG00000012362	Cacng3	2.44007	1.43709e-05
ENSRNOG00000026323	Eqtn	2.44306	7.51019e-10
ENSRNOG00000010763	Fam181b	2.44586	1.58386e-05
ENSRNOG00000019339	Ttll11	2.4532	4.99436e-10
ENSRNOG00000045679	Apoa1	2.45338	0.0004486
ENSRNOG00000017786	Acta1	2.45922	4.83771e-08
ENSRNOG00000030714	Bsn	2.46316	4.40084e-29
ENSRNOG00000017223	Plg	2.46662	3.74716e-05
ENSRNOG00000057058	Cd300a	2.46702	4.73568e-26
ENSRNOG00000046751	LOC100909409	2.47107	3.45749e-07
ENSRNOG00000042971	LOC363337	2.48623	0.000181353
ENSRNOG00000058666	AABR07043365.1	2.49272	7.18491e-06
ENSRNOG00000040195	Sult1c2a	2.49613	0.00131233
ENSRNOG00000017539	Mmp9	2.49881	2.76711e-05
ENSRNOG00000024922	Fbxo24	2.50552	1.77738e-10
ENSRNOG00000006003	Ctnna2	2.52998	0.00631595
ENSRNOG00000032737	F7	2.54069	0.0166772
ENSRNOG00000051267	Rn50_X_0740.1	2.55108	0.0234041
ENSRNOG00000052162	AABR07030257.1	2.56018	0.000335028
ENSRNOG00000057498	AABR07063724.1	2.56226	1.39496e-07
ENSRNOG00000017409	Wnt6	2.57487	0.00465648
ENSRNOG00000029954	AY172581.7	2.58782	7.69852e-47
ENSRNOG00000018086	Slc22a8	2.59311	0.0396519
ENSRNOG00000060527	AABR07035717.1	2.62107	1.00788e-38
ENSRNOG00000031333	AY172581.10	2.62363	5.96321e-44
ENSRNOG00000011357	Shbg	2.62716	3.2312e-13
ENSRNOG00000057484	AABR07001573.2	2.63508	0.0383493
ENSRNOG00000061895	LOC103690111	2.638	2.68356e-42
ENSRNOG00000054462	AABR07065766.1	2.64176	0.0492406
ENSRNOG00000028708	Ntsr1	2.64525	0.0408709
ENSRNOG00000060065	AABR07063682.1	2.64674	0.000252883
ENSRNOG00000020993	Ms4a2	2.65098	4.63878e-15
ENSRNOG00000052052	AABR07028513.1	2.6544	0.0333283
ENSRNOG00000059367	AABR07012585.3	2.66441	0.00918339
ENSRNOG00000014471	B3gnt6	2.68132	0.0421217
ENSRNOG00000020563	Cma1	2.69746	2.88594e-06
ENSRNOG00000010725	Cpa1	2.71414	7.85064e-05
ENSRNOG00000033665	Mrgprx2	2.73418	9.65325e-12
ENSRNOG00000025300	Fer1l6	2.75497	0.00214925
ENSRNOG00000059703	AC123425.1	2.76112	0.045767
ENSRNOG00000034052	RGD1563705	2.76833	0.000364971
ENSRNOG00000016853	Dsg1	2.76961	0.0177809
ENSRNOG00000011145	Crhr2	2.78232	1.43555e-07
ENSRNOG00000016348	Tat	2.79639	0.0485715
ENSRNOG00000050944	AABR07065768.1	2.79733	0.00013137
ENSRNOG00000055271	AABR07043190.1	2.79988	7.43512e-07
ENSRNOG00000009797	Aqp3	2.81264	4.56681e-06
ENSRNOG00000058276	AABR07043200.1	2.81583	0.0191449
ENSRNOG00000052846	AC094348.1	2.85218	0.0483837
ENSRNOG00000061119	AABR07016612.1	2.85439	0.0419384
ENSRNOG00000060831	Clca1	2.85683	0.0233178
ENSRNOG00000038894	Timd4	2.86272	4.20991e-17
ENSRNOG00000026791	Pgbd5	2.86702	1.17424e-08
ENSRNOG00000023659	Raet1d	2.86959	6.40358e-14
ENSRNOG00000033402	LOC501110	2.86963	8.50253e-42
ENSRNOG00000057643	Klri2	2.89784	1.44499e-10
ENSRNOG00000059540	Gcnt3	2.90638	0.0296065
ENSRNOG00000021241	Gfra4	2.92496	3.31864e-15
ENSRNOG00000004786	Cyp4f1	2.9262	0.0139656
ENSRNOG00000049315	AABR07065827.1	2.93042	0.000878516
ENSRNOG00000037167	Rtp3	2.93091	3.47623e-36
ENSRNOG00000054414	AABR07043276.1	2.93624	0.0396202
ENSRNOG00000025581	Vwa2	2.93833	1.63464e-52
ENSRNOG00000047079	LOC685157	2.96007	1.74117e-71
ENSRNOG00000056632	AABR07030568.6	2.96014	8.3154e-06
ENSRNOG00000019626	Slc27a5	2.99202	0.00455132
ENSRNOG00000045875	AABR07035650.1	2.9943	0.000107318
ENSRNOG00000030154	Cyp4a2	2.99884	0.0247679
ENSRNOG00000050229	LOC102550314	3.0045	0.00489802
ENSRNOG00000033588	Siglec15	3.00958	0.0327258
ENSRNOG00000061868	Kbtbd12	3.01821	0.0459482
ENSRNOG00000029977	Nat3	3.03638	4.96816e-07
ENSRNOG00000057681	AABR07065772.4	3.04873	2.88106e-05
ENSRNOG00000051539	AABR07027381.1	3.0637	0.0134472
ENSRNOG00000023299	Hfm1	3.08348	7.82201e-06
ENSRNOG00000058682	AC119011.1	3.09437	0.0221164
ENSRNOG00000010210	Slc7a11	3.10857	8.4194e-05
ENSRNOG00000043137	RGD1560608	3.10941	4.70658e-14
ENSRNOG00000032871	Mlc1	3.13948	6.97586e-06
ENSRNOG00000061644	AABR07042623.1	3.14889	0.0378191
ENSRNOG00000016325	F2	3.15003	3.52312e-05
ENSRNOG00000037476	Galnt9	3.16604	0.0120648
ENSRNOG00000027595	Tfap2e	3.16837	2.11366e-07
ENSRNOG00000028982	Mrgprb3	3.18858	6.7099e-11
ENSRNOG00000050134	AABR07042599.1	3.23848	0.00302571
ENSRNOG00000057612	AABR07034991.1	3.25074	0.0271437
ENSRNOG00000014650	Sema4g	3.26433	1.67624e-101
ENSRNOG00000029830	Adm2	3.26788	0.00870492
ENSRNOG00000055796	AC103574.1	3.27348	0.000205259
ENSRNOG00000051956	AABR07024473.1	3.28128	0.0126579
ENSRNOG00000047982	LOC501317	3.29601	3.6118e-08
ENSRNOG00000054777	AABR07063743.2	3.29673	0.0108235
ENSRNOG00000057064	Rnase1l2	3.30816	0.00620066
ENSRNOG00000058517	AABR07043279.1	3.31281	0.0296742
ENSRNOG00000017759	Ucn3	3.32393	0.0129222
ENSRNOG00000053182	AABR07000200.1	3.32906	0.0378447
ENSRNOG00000031331	Fpr3	3.33656	1.76251e-28
ENSRNOG00000038948	Stab2	3.33658	1.4825e-10
ENSRNOG00000047226	AABR07017656.1	3.34101	0.0151665
ENSRNOG00000049959	Igsf21	3.34902	0.000372589
ENSRNOG00000009177	Fcer1a	3.35113	6.6671e-15
ENSRNOG00000010507	Mmp7	3.35251	0.00928383
ENSRNOG00000031535	Ptgdrl	3.36235	0.0286059
ENSRNOG00000037289	Iqcf1	3.36482	0.0163811
ENSRNOG00000059996	AABR07035083.1	3.37925	0.00892104
ENSRNOG00000021260	Prnd	3.41022	0.0033015
ENSRNOG00000006422	Kcnk16	3.41484	0.015453
ENSRNOG00000004391	RGD1561812	3.43934	0.00537899
ENSRNOG00000031024	LOC100360575	3.44822	1.23582e-47
ENSRNOG00000026035	Fam24a	3.45427	0.0313313
ENSRNOG00000014231	Pnoc	3.46489	0.0350353
ENSRNOG00000033376	AABR07065782.1	3.47844	2.77729e-05
ENSRNOG00000057496	LOC103691157	3.48895	2.87055e-05
ENSRNOG00000022737	LOC691970	3.4891	0.00287868
ENSRNOG00000049991	Mcpt8l3	3.49965	8.84003e-26
ENSRNOG00000015139	F12	3.51442	0.0133958
ENSRNOG00000058442	AABR07057510.2	3.52628	0.0192693
ENSRNOG00000030788	Olr36	3.55354	7.44959e-11
ENSRNOG00000052074	AABR07072876.1	3.60623	0.0185285
ENSRNOG00000026759	Ccr8	3.60973	0.00390559
ENSRNOG00000043451	Spp1	3.61265	2.95029e-06
ENSRNOG00000050034	AABR07042616.1	3.62813	2.12268e-22
ENSRNOG00000048967	LOC688459	3.64904	0.021131
ENSRNOG00000009919	Irg1	3.6517	0.000139828
ENSRNOG00000057214	AABR07043510.1	3.7042	5.21819e-10
ENSRNOG00000025087	Krt73	3.7079	0.0198521
ENSRNOG00000025937	Zfp26	3.71351	1.25392e-74
ENSRNOG00000046696	LOC100910801	3.7163	5.60512e-107
ENSRNOG00000001338	Hpd	3.73497	0.00895179
ENSRNOG00000036608	Mlana	3.75173	0.0080584
ENSRNOG00000049890	AABR07043429.1	3.78098	0.00148043
ENSRNOG00000032857	Klk1c9	3.79386	0.0406084
ENSRNOG00000058832	AABR07063873.1	3.79469	0.0276997
ENSRNOG00000011672	Tph1	3.81065	7.59646e-23
ENSRNOG00000040128	Cd209a	3.8703	5.25593e-09
ENSRNOG00000047503	Apoc3	3.88077	0.00106353
ENSRNOG00000030016	Robo3	3.89297	5.07008e-23
ENSRNOG00000060245	LOC498330	3.89943	0.00252927
ENSRNOG00000006926	Atp6v0d2	3.90494	4.84194e-07
ENSRNOG00000060338	Lipc	3.91802	0.00591671
ENSRNOG00000016437	Tm4sf4	3.93311	6.88117e-06
ENSRNOG00000052810	Cyp2c11	3.99209	0.00233584
ENSRNOG00000030187	Mmp12	3.99261	4.90184e-07
ENSRNOG00000001973	Ugt2a3	4.02118	0.0141479
ENSRNOG00000059170	LOC102551356	4.02873	2.08267e-28
ENSRNOG00000049096	Mcpt8l2	4.05143	2.50033e-25
ENSRNOG00000059010	Rnf212	4.09753	3.53136e-51
ENSRNOG00000060524	AABR07030366.1	4.09877	2.89972e-15
ENSRNOG00000008895	Hnf4a	4.10608	0.00621623
ENSRNOG00000010053	Calcr	4.11549	6.00003e-05
ENSRNOG00000053494	Mcpt1l1	4.12228	5.86078e-08
ENSRNOG00000032086	AABR07066753.1	4.12716	0.00358907
ENSRNOG00000056665	AABR07065844.1	4.14786	0.0237327
ENSRNOG00000021924	Cyp2c22	4.15004	0.0210894
ENSRNOG00000037374	Rn50_7_1165.1	4.1636	4.30719e-93
ENSRNOG00000051722	AABR07065772.3	4.16997	2.28791e-06
ENSRNOG00000055493	AABR07050017.2	4.1971	0.00147683
ENSRNOG00000008422	Lpo	4.20812	1.56318e-11
ENSRNOG00000024785	Mcpt3	4.21333	6.49734e-09
ENSRNOG00000028913	RGD1561231	4.21665	4.35171e-06
ENSRNOG00000018078	Olr37	4.21904	0.00377873
ENSRNOG00000012843	Aspg	4.22127	0.0039572
ENSRNOG00000040316	AABR07000145.1	4.26736	1.17451e-15
ENSRNOG00000059625	AABR07035641.2	4.26979	1.30601e-105
ENSRNOG00000050460	AABR07017936.1	4.31474	0.000402084
ENSRNOG00000053862	AABR07070635.1	4.32398	0.000664233
ENSRNOG00000018402	Apoc2	4.32616	0.0197559
ENSRNOG00000032432	Doxl2	4.32815	0.00195522
ENSRNOG00000007886	Orm1	4.39002	0.00118501
ENSRNOG00000011181	Cpa3	4.39628	2.30054e-28
ENSRNOG00000028082	Tal2	4.39899	9.74596e-09
ENSRNOG00000013428	Atp6v0a4	4.42099	4.99841e-53
ENSRNOG00000058611	AABR07027137.1	4.42819	1.48374e-09
ENSRNOG00000039396	Btnl3	4.4515	0.000354221
ENSRNOG00000052650	AABR07065044.1	4.46961	0.00177286
ENSRNOG00000048407	LOC100912070	4.49781	0.000505493
ENSRNOG00000012038	Htr1d	4.56746	0.000688909
ENSRNOG00000047845	LOC102557302	4.59032	6.29058e-05
ENSRNOG00000006709	Pzp	4.59484	1.3938e-08
ENSRNOG00000005542	Apob	4.72189	1.1978e-05
ENSRNOG00000020625	Mcpt1	4.7524	4.36193e-20
ENSRNOG00000060405	AABR07017922.1	4.84185	2.54946e-08
ENSRNOG00000016409	Cetn1	4.86849	0.00052445
ENSRNOG00000038370	Ahsg	4.99095	9.1302e-07
ENSRNOG00000008011	Agbl4	5.00044	1.7714e-53
ENSRNOG00000024073	Syce1	5.00766	2.16866e-07
ENSRNOG00000018611	Tpsb2	5.01155	4.61519e-40
ENSRNOG00000051858	LOC103690796	5.02963	0.000374354
ENSRNOG00000006807	Aldob	5.04049	0.00472483
ENSRNOG00000023612	Doxl1	5.05546	0.000129863
ENSRNOG00000051020	Rn50_13_0842.3	5.06323	6.13007e-26
ENSRNOG00000016648	Gulo	5.07997	0.00920795
ENSRNOG00000051222	Rn50_13_0899.1	5.09946	2.02705e-06
ENSRNOG00000052646	AABR07029836.1	5.18936	1.51459e-06
ENSRNOG00000010158	Magel2	5.20415	2.94234e-06
ENSRNOG00000011846	Krt28	5.21559	1.16865e-06
ENSRNOG00000024181	Tpsab1	5.21706	3.83173e-35
ENSRNOG00000003500	Apoa2	5.23973	0.00817403
ENSRNOG00000042795	RGD1564571	5.26417	3.35446e-06
ENSRNOG00000060376	LOC100910237	5.2867	6.30399e-17
ENSRNOG00000000053	Crp	5.30378	3.27825e-07
ENSRNOG00000016339	Uox	5.4079	5.14999e-06
ENSRNOG00000026764	Pla2g4cl1	5.42799	1.05329e-06
ENSRNOG00000001001	Retn	5.48253	3.66418e-30
ENSRNOG00000019894	Izumo1r	5.57026	3.08191e-06
ENSRNOG00000031304	Mcpt1l3	5.58677	1.04669e-10
ENSRNOG00000033529	Amy1a	5.62892	0.00180264
ENSRNOG00000055909	Apoa4	5.71162	0.00317458
ENSRNOG00000030491	AABR07013200.1	5.73314	5.84654e-08
ENSRNOG00000013704	Cps1	5.79345	1.62177e-06
ENSRNOG00000014046	Sertm1	5.8386	3.38262e-10
ENSRNOG00000004298	Dpys	5.85054	0.0130318
ENSRNOG00000054077	AABR07024870.1	5.87843	0.0177055
ENSRNOG00000057141	AABR07035641.1	5.95149	1.18991e-157
ENSRNOG00000013004	Akr1d1	6.03025	0.0187284
ENSRNOG00000050595	LOC100912565	6.03197	0.00479007
ENSRNOG00000050652	AABR07065839.1	6.05904	6.84492e-05
ENSRNOG00000053487	LOC100360610	6.28388	1.09152e-05
ENSRNOG00000011200	Bhmt	6.5727	0.0337778
ENSRNOG00000024848	Fga	6.88152	0.0144788
ENSRNOG00000016173	Cyp1a2	6.91484	0.0043306
ENSRNOG00000055835	AABR07065818.1	7.07914	3.98453e-08
ENSRNOG00000003119	Gc	7.45115	0.0197189
ENSRNOG00000051950	Cnga3	7.58399	1.16156e-46
ENSRNOG00000013588	Glra1	7.70982	8.57216e-40
ENSRNOG00000048882	LOC100363914	7.94608	1.06713e-19
ENSRNOG00000046921	LOC100911529	8.24065	2.23949e-20
ENSRNOG00000053548	AABR07019340.1	8.34302	4.22308e-20
ENSRNOG00000057879	Rn60_20_0050.1	8.46498	1.0597e-21
ENSRNOG00000013616	Tmem213	8.52952	6.92052e-19
ENSRNOG00000037188	Mug1	8.65751	1.47187e-06
ENSRNOG00000012747	Spock1	8.79875	9.96147e-20
ENSRNOG00000002911	Alb	9.23273	0.00134885
ENSRNOG00000009273	LOC259244	9.58602	0.000163544
ENSRNOG00000049303	Marco	10.3215	2.59259e-24
ENSRNOG00000036432	AABR07008505.1	12.9848	0.000371906
ENSRNOG00000001066	Itih2	16.571	0.00894388
ENSRNOG00000019417	LOC100911116	16.5927	0.00261743
ENSRNOG00000050232	LOC680406	16.6873	0.0468731
ENSRNOG00000006675	Fabp1	17.4337	0.0288092
ENSRNOG00000042543	RGD1566134	18.5097	0.0104957
ENSRNOG00000029861	Gsta5	18.6052	4.5126e-09
ENSRNOG00000042228	LOC297568	19.6145	5.1204e-22
ENSRNOG00000033245	Mug2	20.6247	9.90087e-14
ENSRNOG00000007092	Fgb	20.7889	2.17201e-11
ENSRNOG00000024016	Cyp2c6v1	20.9183	0.0176098

## Sheet: Table S6
Table S6. Differentially expressed genes between BN and PVG rats in bone marrow (genes with an absolute fold-change>2)
EnsemblID	Symbol	log2 Fold-Change	Adjusted p-value
ENSRNOG00000018394	Chrdl2	-11.6306	2.39647e-40
ENSRNOG00000015972	Ano5	-9.05383	9.84121e-24
ENSRNOG00000029508	Slpil2	-9.01907	3.33091e-24
ENSRNOG00000039282	MGC112692	-8.79573	3.08437e-22
ENSRNOG00000054170	LOC100361826	-8.46438	8.72482e-21
ENSRNOG00000002011	Gnrhr	-7.82451	2.91426e-17
ENSRNOG00000019902	Folr1	-7.27042	5.3704e-14
ENSRNOG00000029128	Cyp2d5	-6.19903	2.40077e-17
ENSRNOG00000022144	LOC100361993	-5.91348	1.41605e-15
ENSRNOG00000009140	C1qtnf4	-5.67383	2.91404e-05
ENSRNOG00000021851	Ccl1	-5.64452	4.37498e-05
ENSRNOG00000048793	LOC684471	-5.45177	1.93431e-07
ENSRNOG00000060613	AABR07062185.2	-5.43567	5.93711e-07
ENSRNOG00000029179	Cyp2d1	-5.30392	1.87252e-39
ENSRNOG00000061639	RT1-CE6	-5.21987	4.9656e-45
ENSRNOG00000017683	Adam18	-5.05885	0.000397776
ENSRNOG00000028598	Edar	-5.04654	0.000264201
ENSRNOG00000043342	LOC290595	-4.99135	3.37298e-05
ENSRNOG00000062039	Rn60_20_0054.3	-4.95313	5.49654e-05
ENSRNOG00000025994	Krt80	-4.90626	1.37054e-05
ENSRNOG00000006830	Tgm6	-4.77893	0.000734971
ENSRNOG00000031342	AABR07063082.1	-4.73536	2.11895e-26
ENSRNOG00000056722	AABR07016578.3	-4.72742	0.000737598
ENSRNOG00000011861	Aadat	-4.67208	0.000772598
ENSRNOG00000043109	AABR07065814.3	-4.66254	1.65644e-11
ENSRNOG00000046046	Klra5	-4.65063	9.22164e-08
ENSRNOG00000057724	AC118957.1	-4.62715	0.00275075
ENSRNOG00000057057	AABR07001210.1	-4.59135	0.000524898
ENSRNOG00000053181	Aqp6	-4.55298	0.00103354
ENSRNOG00000018463	Tctex1d4	-4.53537	0.000728953
ENSRNOG00000059206	Rn50_7_1412.3	-4.51377	0.00516101
ENSRNOG00000025287	RGD1565611	-4.48897	0.000133197
ENSRNOG00000002004	Prdm8	-4.48765	0.000815136
ENSRNOG00000024788	RGD1562036	-4.47894	0.0324002
ENSRNOG00000032959	Adh7	-4.47326	0.00764814
ENSRNOG00000001976	Tmprss2	-4.42917	2.73246e-05
ENSRNOG00000027278	Pramef8	-4.41599	4.36633e-11
ENSRNOG00000012618	Efhb	-4.41403	0.000163939
ENSRNOG00000017136	Syt17	-4.39311	6.74878e-101
ENSRNOG00000059981	AABR07065750.3	-4.38777	1.58416e-37
ENSRNOG00000031397	Stk32b	-4.34682	3.81317e-08
ENSRNOG00000046703	Gja8	-4.3325	1.61681e-27
ENSRNOG00000002549	Htr5b	-4.32048	0.0210802
ENSRNOG00000057322	Efna3	-4.31084	0.00537219
ENSRNOG00000054401	Adgrg4	-4.31077	3.6099e-06
ENSRNOG00000007025	Evc2	-4.27161	4.06718e-62
ENSRNOG00000049239	LOC102546376	-4.25891	0.00168685
ENSRNOG00000048686	LOC100360856	-4.19659	0.00690698
ENSRNOG00000038957	RGD1305184	-4.14472	0.00876637
ENSRNOG00000003119	Gc	-4.1341	1.12677e-07
ENSRNOG00000033567	Musk	-4.11699	0.0026841
ENSRNOG00000030981	Scnn1b	-4.11341	0.000497665
ENSRNOG00000003518	Olr1592	-4.10157	0.0165561
ENSRNOG00000042149	LOC103692087	-4.02683	0.00557947
ENSRNOG00000021072	Olr326	-4.02635	9.40428e-05
ENSRNOG00000059765	Asic1	-4.00026	5.17446e-14
ENSRNOG00000033136	RT1-M5	-3.9944	0.00217925
ENSRNOG00000058219	AABR07057848.1	-3.98144	0.0101028
ENSRNOG00000045622	Spaca5	-3.85529	0.0463954
ENSRNOG00000055821	AABR07003349.1	-3.81249	0.0216078
ENSRNOG00000046163	1700007B14Rik	-3.80003	0.000264497
ENSRNOG00000051369	AABR07051324.1	-3.79881	0.0443847
ENSRNOG00000015807	Pyroxd2	-3.77224	8.65566e-46
ENSRNOG00000007364	Rab15	-3.76042	4.85952e-11
ENSRNOG00000009144	Lad1	-3.72785	0.00196846
ENSRNOG00000062015	Rn60_20_0030.4	-3.71514	0.0104488
ENSRNOG00000010592	Slc25a27	-3.68912	0.00809734
ENSRNOG00000009209	Slitrk1	-3.6739	0.0123003
ENSRNOG00000045978	Hist1h4m	-3.66942	0.015855
ENSRNOG00000058615	AABR07005777.3	-3.6562	0.00803613
ENSRNOG00000049495	Krt71	-3.62313	2.29194e-16
ENSRNOG00000025527	Mtcl1	-3.60173	0.00590407
ENSRNOG00000046049	AABR07064304.1	-3.59103	0.0192741
ENSRNOG00000058080	AABR07055404.1	-3.55874	0.0281587
ENSRNOG00000026040	Prss53	-3.55383	1.1699e-97
ENSRNOG00000027557	Klf14	-3.54263	0.0337635
ENSRNOG00000012759	Col19a1	-3.51916	0.0314749
ENSRNOG00000055790	Nup210l	-3.5148	3.09458e-68
ENSRNOG00000049519	AABR07043720.1	-3.43291	0.0117421
ENSRNOG00000059950	AABR07014158.1	-3.4308	0.0356669
ENSRNOG00000051489	Klra1	-3.42757	0.0029077
ENSRNOG00000031706	RGD1563601	-3.42474	6.6702e-42
ENSRNOG00000028926	RGD1559662	-3.4055	4.02515e-98
ENSRNOG00000032375	Capn13	-3.38554	0.00356252
ENSRNOG00000033570	Arhgap8	-3.38225	0.0138478
ENSRNOG00000051339	Rn50_X_0746.4	-3.34843	0.0451763
ENSRNOG00000020157	Wnt8a	-3.3377	0.027211
ENSRNOG00000035599	Mir101a	-3.28373	0.0175112
ENSRNOG00000032410	Mtus2	-3.26007	2.4452e-05
ENSRNOG00000016897	Rlbp1	-3.23593	0.000109152
ENSRNOG00000001963	Mx2	-3.2007	2.87453e-20
ENSRNOG00000023458	Dcaf12l1	-3.19157	9.67725e-23
ENSRNOG00000052645	AABR07030568.3	-3.16574	0.0307625
ENSRNOG00000055430	AC111428.1	-3.13211	5.04087e-30
ENSRNOG00000053457	Rnase3	-3.12641	0.0366067
ENSRNOG00000022022	AC128967.1	-3.12072	1.72694e-60
ENSRNOG00000013794	Rbp1	-3.12003	2.08706e-08
ENSRNOG00000055106	AABR07027809.2	-3.09811	0.00902582
ENSRNOG00000006620	Xcr1	-3.09363	3.91961e-08
ENSRNOG00000010519	Cyp39a1	-3.08402	2.57913e-07
ENSRNOG00000051447	Ly49s4	-3.05445	2.25912e-07
ENSRNOG00000027976	Il22ra1	-3.05281	4.38529e-05
ENSRNOG00000015354	Aox1	-3.00567	5.45977e-11
ENSRNOG00000013320	RGD1561916	-2.99799	1.60489e-05
ENSRNOG00000017237	Lama1	-2.99564	0.0308884
ENSRNOG00000013330	Cdhr1	-2.96119	0.000430627
ENSRNOG00000055377	AABR07010550.2	-2.90355	6.99273e-05
ENSRNOG00000051188	Rn50_10_0635.1	-2.88606	0.00491011
ENSRNOG00000058860	LOC680590	-2.8793	0.0228231
ENSRNOG00000031443	Havcr2	-2.85999	6.36358e-06
ENSRNOG00000008596	Ttll9	-2.85754	2.08706e-11
ENSRNOG00000033921	Als2cl	-2.84534	6.13744e-57
ENSRNOG00000031795	AABR07068650.1	-2.81653	0.00526576
ENSRNOG00000020837	Cd300lg	-2.80087	0.00115601
ENSRNOG00000043478	AABR07006142.1	-2.78652	5.09428e-32
ENSRNOG00000055196	Klrc1	-2.75107	0.009755
ENSRNOG00000023208	RGD1309821	-2.73991	5.729e-05
ENSRNOG00000007332	Sstr3	-2.6998	3.14465e-23
ENSRNOG00000050129	AABR07000137.1	-2.66255	0.00087978
ENSRNOG00000028541	Btnl2	-2.64584	8.68968e-05
ENSRNOG00000057161	AABR07027407.1	-2.63483	0.000472159
ENSRNOG00000008694	Miox	-2.58881	8.28058e-05
ENSRNOG00000014104	Myo5b	-2.58737	3.60258e-06
ENSRNOG00000050767	Nrn1	-2.57709	1.72311e-07
ENSRNOG00000058533	AC114512.1	-2.5752	0.027601
ENSRNOG00000061971	2812a1a2	-2.56885	0.0371641
ENSRNOG00000007637	Acer2	-2.56073	7.47724e-06
ENSRNOG00000025115	Exph5	-2.53025	1.75682e-16
ENSRNOG00000010545	Mrap2	-2.52737	1.24911e-22
ENSRNOG00000014318	Pth	-2.52538	1.04714e-06
ENSRNOG00000047082	Pigz	-2.52101	5.42039e-13
ENSRNOG00000003984	Apln	-2.51498	0.00946028
ENSRNOG00000012095	Pkia	-2.46956	5.29521e-32
ENSRNOG00000008135	Pla2g4f	-2.46121	7.47906e-05
ENSRNOG00000057616	Ptch2	-2.4219	5.12941e-39
ENSRNOG00000056258	Dsc1	-2.40247	9.26565e-06
ENSRNOG00000031136	Ntng1	-2.37767	9.18974e-07
ENSRNOG00000002120	Spata18	-2.37207	1.68769e-08
ENSRNOG00000053332	Cdh26	-2.36437	0.017778
ENSRNOG00000026650	Tmprss4	-2.356	0.0147415
ENSRNOG00000046548	Rhox5	-2.35079	0.0133847
ENSRNOG00000031378	AABR07009715.1	-2.33878	4.15894e-34
ENSRNOG00000060864	AABR07059372.1	-2.32525	5.38127e-15
ENSRNOG00000033638	AABR07025743.1	-2.27777	0.0130329
ENSRNOG00000022932	Serhl2	-2.26935	3.9487e-11
ENSRNOG00000056529	AABR07062185.1	-2.24912	4.80221e-07
ENSRNOG00000035647	Mir144	-2.23823	0.0264323
ENSRNOG00000002212	Hsd17b13	-2.23134	1.09213e-07
ENSRNOG00000025332	Cd109	-2.21165	2.34556e-15
ENSRNOG00000031041	Rps4y2	-2.21011	0.00164421
ENSRNOG00000016535	Ccl22	-2.20576	0.024812
ENSRNOG00000051834	AABR07027287.1	-2.20438	5.5577e-16
ENSRNOG00000046404	LOC291276	-2.1588	0.0173467
ENSRNOG00000025615	Rnase1l1	-2.15626	0.00155459
ENSRNOG00000015618	Wnt5a	-2.15288	1.08073e-13
ENSRNOG00000032368	Tlr11	-2.14904	5.68489e-06
ENSRNOG00000039856	Lrrc73	-2.14737	0.00351641
ENSRNOG00000040201	Atp6ap1l	-2.14401	0.00112886
ENSRNOG00000045919	Idi2	-2.14381	0.00494966
ENSRNOG00000059929	AABR07065774.1	-2.13266	0.000407078
ENSRNOG00000051600	Ly49i3	-2.11524	3.59019e-12
ENSRNOG00000013292	AC117101.1	-2.09804	0.0273127
ENSRNOG00000057243	AABR07071228.1	-2.08195	0.0041217
ENSRNOG00000020532	Kcnq1	-2.07852	0.00505799
ENSRNOG00000052061	Ppef2	-2.07469	0.0282424
ENSRNOG00000001628	Pcp4	-2.07218	3.52374e-05
ENSRNOG00000014964	Hp	-2.06084	3.64055e-73
ENSRNOG00000033186	AC097037.2	-2.04197	0.00796482
ENSRNOG00000020624	Acadsb	-2.03904	3.40621e-43
ENSRNOG00000004794	Rtn1	-2.02691	1.00392e-11
ENSRNOG00000056645	AABR07053483.1	-2.02658	0.0486601
ENSRNOG00000010480	Vstm5	-2.02407	0.0373224
ENSRNOG00000008057	Krt7	-2.02286	8.55161e-05
ENSRNOG00000040040	Ndufaf6	-2.02189	3.66955e-34
ENSRNOG00000017006	Nkx1-2	-2.01602	0.00320009
ENSRNOG00000010497	RGD1305807	-2.00915	0.000159153
ENSRNOG00000059066	Rn50_20_0026.4	-2.0063	0.0478791
ENSRNOG00000021812	Scx	-1.99233	0.0483119
ENSRNOG00000012858	Odf3	-1.98063	0.0289845
ENSRNOG00000014481	Adtrp	-1.97987	5.14338e-09
ENSRNOG00000042193	AABR07034729.1	-1.97779	0.0183712
ENSRNOG00000053236	AABR07051813.1	-1.97648	0.00988717
ENSRNOG00000054287	AABR07052504.1	-1.96238	0.00154689
ENSRNOG00000002964	Xcl1	-1.95341	1.704e-09
ENSRNOG00000000973	RGD1563425	-1.94415	0.00145319
ENSRNOG00000052157	Nav3	-1.94058	1.4258e-06
ENSRNOG00000015383	Asxl3	-1.93802	8.34411e-05
ENSRNOG00000021802	Isg15	-1.93185	2.26143e-07
ENSRNOG00000017209	Tubb3	-1.92319	1.54992e-21
ENSRNOG00000028092	Cpa2	-1.90216	1.24886e-07
ENSRNOG00000047230	Zfp551	-1.90179	0.0492972
ENSRNOG00000022490	LOC100361008	-1.89247	1.27556e-16
ENSRNOG00000012369	Fam174b	-1.87802	0.0354702
ENSRNOG00000014025	Rasgrf1	-1.86783	0.00106619
ENSRNOG00000007477	Edn3	-1.86666	0.0129853
ENSRNOG00000060483	AABR07041096.3	-1.86468	0.00795698
ENSRNOG00000026344	Fam179a	-1.86394	8.99959e-05
ENSRNOG00000022723	RGD1562029	-1.85639	4.34723e-15
ENSRNOG00000033109	Trdv5	-1.84446	0.000886461
ENSRNOG00000047641	AABR07065651.2	-1.83096	6.42429e-09
ENSRNOG00000004273	Ifitm1	-1.81593	1.07722e-84
ENSRNOG00000007189	Ttc22	-1.81437	4.84149e-05
ENSRNOG00000056047	AABR07065602.2	-1.79977	0.00234172
ENSRNOG00000007490	Gabrr2	-1.79678	7.34421e-13
ENSRNOG00000011688	Neil3	-1.7943	2.8534e-31
ENSRNOG00000042623	Sh2d4b	-1.79167	0.00193065
ENSRNOG00000031779	Ltf	-1.78041	0.00666147
ENSRNOG00000024874	Prtfdc1	-1.77584	7.47906e-05
ENSRNOG00000042581	Ptcra	-1.77441	0.00537486
ENSRNOG00000054274	Cacnb3	-1.76968	8.41732e-05
ENSRNOG00000031449	RGD1306441	-1.76717	8.06946e-11
ENSRNOG00000028661	Ctcfl	-1.76383	0.00706668
ENSRNOG00000019477	Zmynd15	-1.7573	8.30153e-08
ENSRNOG00000013017	Arnt2	-1.74149	0.00784161
ENSRNOG00000006321	AABR07065776.1	-1.73261	0.00557947
ENSRNOG00000047447	AC115420.2	-1.72488	0.00956846
ENSRNOG00000032720	Rpl10l	-1.72402	0.0463954
ENSRNOG00000061982	AABR07024473.2	-1.71676	0.000545712
ENSRNOG00000050114	Fam228a	-1.7065	0.0150138
ENSRNOG00000019864	Fam132a	-1.70565	5.31598e-12
ENSRNOG00000040242	Epm2a	-1.70096	0.00304687
ENSRNOG00000018122	Tspan17	-1.69982	9.00343e-09
ENSRNOG00000047457	Vipr1	-1.66817	0.00217925
ENSRNOG00000006729	Slc24a4	-1.65659	0.0266896
ENSRNOG00000059335	AABR07030793.1	-1.65237	0.0400705
ENSRNOG00000055855	AABR07027254.1	-1.64946	6.36338e-19
ENSRNOG00000042432	Nek11	-1.64812	1.58975e-05
ENSRNOG00000008990	Amotl1	-1.64537	5.78211e-09
ENSRNOG00000013463	Kcnj8	-1.64117	0.000931985
ENSRNOG00000011076	Ank2	-1.6397	3.73811e-18
ENSRNOG00000021182	Sv2a	-1.63266	3.11658e-53
ENSRNOG00000018413	Per3	-1.63209	9.00042e-30
ENSRNOG00000053753	Rn50_8_0646.1	-1.63198	2.15723e-06
ENSRNOG00000007864	Vrk2	-1.63168	9.72742e-60
ENSRNOG00000055142	Ect2l	-1.62991	0.0210963
ENSRNOG00000061754	AABR07047212.2	-1.62864	0.0494318
ENSRNOG00000020249	P4htm	-1.62355	0.0318902
ENSRNOG00000037928	AABR07021930.1	-1.61874	0.000246326
ENSRNOG00000012557	Lgals5	-1.61775	1.70344e-23
ENSRNOG00000022704	Esyt3	-1.61399	0.00265143
ENSRNOG00000025676	Fam198a	-1.59362	0.0482302
ENSRNOG00000013238	Tmem14a	-1.5935	5.92331e-25
ENSRNOG00000011253	RGD1304810	-1.59133	1.74439e-14
ENSRNOG00000051905	Wnt2	-1.58788	0.000154075
ENSRNOG00000047714	Tmem37	-1.57421	1.61397e-05
ENSRNOG00000037409	Scimp	-1.57304	1.48913e-11
ENSRNOG00000016505	Fam169a	-1.56456	6.75461e-07
ENSRNOG00000051906	AABR07035561.2	-1.56454	0.00528381
ENSRNOG00000004899	Kcns3	-1.55693	3.81819e-09
ENSRNOG00000022242	Cxcl9	-1.55691	7.72831e-05
ENSRNOG00000014613	Ddah1	-1.55392	5.147e-53
ENSRNOG00000058057	Uggt2	-1.55198	0.00164976
ENSRNOG00000059876	Fsd1l	-1.55134	1.0228e-13
ENSRNOG00000010406	Cel	-1.54823	0.00610207
ENSRNOG00000016362	Gpr4	-1.54154	0.000263685
ENSRNOG00000002396	Serpinb8	-1.54025	4.80878e-19
ENSRNOG00000010507	Mmp7	-1.53759	0.00760778
ENSRNOG00000051690	Clec9a	-1.53755	1.08545e-05
ENSRNOG00000054902	Trpc1	-1.53534	3.71353e-06
ENSRNOG00000017381	Itih4	-1.53201	0.0105569
ENSRNOG00000042726	RGD1560775	-1.53074	0.000669195
ENSRNOG00000033653	Mpp3	-1.52987	0.0382795
ENSRNOG00000060241	LOC497796	-1.52859	2.0019e-15
ENSRNOG00000011141	Serpina11	-1.52779	0.0127321
ENSRNOG00000017577	Bphl	-1.5271	8.36004e-08
ENSRNOG00000002364	Rnf112	-1.52462	0.0418998
ENSRNOG00000010128	Slc27a2	-1.51778	2.35899e-07
ENSRNOG00000002753	Adam11	-1.51579	0.00026652
ENSRNOG00000054364	AABR07003044.1	-1.51413	0.0475027
ENSRNOG00000026979	RGD1561444	-1.51022	0.0286715
ENSRNOG00000004624	Rnd3	-1.50829	3.67348e-09
ENSRNOG00000032946	Pdzd7	-1.50294	1.33472e-07
ENSRNOG00000017557	LOC100362216	-1.49847	0.0137597
ENSRNOG00000012315	Agmat	-1.49424	0.0165785
ENSRNOG00000052020	LOC103694557	-1.49009	6.54574e-08
ENSRNOG00000002904	Arr3	-1.4835	0.000352727
ENSRNOG00000003613	Mid1	-1.4769	0.0047262
ENSRNOG00000022697	Clec14a	-1.47558	0.00577389
ENSRNOG00000042455	Tlr12	-1.46997	0.000497665
ENSRNOG00000036831	Gtsf1	-1.4627	0.00376071
ENSRNOG00000053633	LOC103690354	-1.45928	0.0109906
ENSRNOG00000054965	AABR07065656.6	-1.45819	2.24345e-06
ENSRNOG00000051740	AABR07030566.1	-1.45802	0.00522358
ENSRNOG00000054931	AC109542.1	-1.45571	0.00300229
ENSRNOG00000001825	Pkp2	-1.45179	0.0105557
ENSRNOG00000001794	Muc13	-1.44818	0.0197226
ENSRNOG00000055089	Slc44a1	-1.44637	1.69797e-69
ENSRNOG00000019249	Ap3b2	-1.44236	7.62897e-05
ENSRNOG00000030316	Otogl	-1.44116	0.0262565
ENSRNOG00000019492	Pomgnt2	-1.43381	0.0304004
ENSRNOG00000034038	AABR07005844.1	-1.43278	0.016699
ENSRNOG00000057207	AABR07014239.1	-1.43023	0.0443749
ENSRNOG00000032219	Crygd	-1.42866	0.00139423
ENSRNOG00000059857	Rnd1	-1.42821	0.012033
ENSRNOG00000022839	Ifit3	-1.42476	6.37874e-06
ENSRNOG00000008481	Reep1	-1.41992	0.0298501
ENSRNOG00000015830	Ano9	-1.41958	0.0231557
ENSRNOG00000008943	Penk	-1.41356	6.82482e-06
ENSRNOG00000048050	Tmem120b	-1.41037	4.06577e-23
ENSRNOG00000010208	Timp1	-1.40592	1.47063e-06
ENSRNOG00000007307	Syde1	-1.40408	0.000276093
ENSRNOG00000042404	Ccdc122	-1.3945	3.59527e-05
ENSRNOG00000013027	Rgl3	-1.37762	0.0330932
ENSRNOG00000004380	Il12b	-1.37274	0.0375132
ENSRNOG00000024322	Shroom2	-1.36307	4.02311e-11
ENSRNOG00000056836	Cav1	-1.35857	0.0109428
ENSRNOG00000015411	Apobec1	-1.35019	1.02575e-16
ENSRNOG00000052326	Uba1y	-1.34296	7.8132e-07
ENSRNOG00000003812	Nlgn3	-1.34052	0.0375443
ENSRNOG00000004067	Nrcam	-1.33967	0.035782
ENSRNOG00000036960	Abcc9	-1.33739	0.0348297
ENSRNOG00000058258	AABR07001493.1	-1.33617	0.0146263
ENSRNOG00000000516	Pxt1	-1.33184	1.06438e-05
ENSRNOG00000053337	Ly49s6	-1.3289	0.00102046
ENSRNOG00000014571	Dbndd2	-1.32841	4.18914e-10
ENSRNOG00000010165	Tnfaip2	-1.3252	1.81672e-26
ENSRNOG00000007041	Abcg2	-1.3194	9.23602e-11
ENSRNOG00000061118	AABR07012047.1	-1.31727	1.74025e-17
ENSRNOG00000033906	Zfp667	-1.31095	0.000172606
ENSRNOG00000014987	Mdfi	-1.31055	0.0392634
ENSRNOG00000012723	Trim55	-1.30483	8.66803e-11
ENSRNOG00000006878	Slc26a3	-1.30475	4.31083e-09
ENSRNOG00000011951	Plk2	-1.30321	2.4549e-05
ENSRNOG00000054795	AABR07041096.2	-1.30092	4.78232e-11
ENSRNOG00000000454	RT1-DOb	-1.30084	1.32214e-08
ENSRNOG00000032195	LOC103695172	-1.29816	0.0137654
ENSRNOG00000005391	Prex2	-1.29774	0.0226978
ENSRNOG00000036645	Ifitm6	-1.29748	1.18749e-29
ENSRNOG00000031634	AABR07033920.1	-1.28414	0.00509258
ENSRNOG00000057858	AABR07006025.2	-1.28189	0.00629474
ENSRNOG00000055197	AABR07027872.1	-1.2808	4.64513e-09
ENSRNOG00000039680	Gpr15	-1.27756	0.00841429
ENSRNOG00000023969	Herc6	-1.27561	3.5995e-05
ENSRNOG00000023485	Ushbp1	-1.27334	0.000122959
ENSRNOG00000025110	Vwa3a	-1.27048	8.4199e-06
ENSRNOG00000010345	Ssmem1	-1.26985	0.00164464
ENSRNOG00000029450	Bai1	-1.26271	0.000270809
ENSRNOG00000055383	AABR07067762.1	-1.26122	0.0282424
ENSRNOG00000004660	Fzd6	-1.26091	0.00351641
ENSRNOG00000015003	Pex11a	-1.26082	1.2709e-08
ENSRNOG00000008587	Tek	-1.26017	2.92302e-07
ENSRNOG00000017414	Irf7	-1.2577	1.07064e-05
ENSRNOG00000022256	Cxcl10	-1.24981	0.00517042
ENSRNOG00000017021	Galnt18	-1.24621	0.0441182
ENSRNOG00000054524	Tnip3	-1.24615	0.0052915
ENSRNOG00000033581	Tnxb	-1.24028	0.0205601
ENSRNOG00000039255	Gpr31	-1.23363	0.0216512
ENSRNOG00000042140	Eomes	-1.22222	0.000230581
ENSRNOG00000024578	Ttyh2	-1.22117	2.79348e-07
ENSRNOG00000019193	Stx1b	-1.21419	0.0428336
ENSRNOG00000059143	AABR07018331.1	-1.21391	0.0323488
ENSRNOG00000012266	Zcchc17	-1.21352	3.19398e-16
ENSRNOG00000025882	Nipal1	-1.21291	0.000112056
ENSRNOG00000013092	Lonrf3	-1.21053	1.27556e-16
ENSRNOG00000020560	Dmbt1	-1.201	0.0238424
ENSRNOG00000006732	Spo11	-1.19691	0.000848043
ENSRNOG00000019176	Kcne5	-1.1969	0.0343802
ENSRNOG00000029262	RGD1560017	-1.19501	0.00172997
ENSRNOG00000033654	LOC501038	-1.19433	0.000427504
ENSRNOG00000013521	Dhfr	-1.19141	1.5731e-38
ENSRNOG00000011977	Sema5a	-1.18852	0.00272044
ENSRNOG00000048878	Smim24	-1.18784	2.18397e-05
ENSRNOG00000047414	AABR07058479.1	-1.1858	1.56108e-08
ENSRNOG00000046350	RGD1563818	-1.18521	5.32355e-08
ENSRNOG00000026059	Paqr6	-1.18468	0.00741897
ENSRNOG00000001242	Gstt3	-1.1845	0.000121995
ENSRNOG00000021602	Zmynd10	-1.18294	2.32376e-06
ENSRNOG00000001342	Wdr66	-1.18217	0.00107012
ENSRNOG00000029212	Vcan	-1.18047	2.85952e-10
ENSRNOG00000004863	Mpped2	-1.17881	0.000403399
ENSRNOG00000008030	Shc2	-1.17122	0.01183
ENSRNOG00000021176	Mtmr11	-1.17099	0.0323735
ENSRNOG00000004033	Sema6a	-1.16938	0.0202494
ENSRNOG00000021663	RGD1561849	-1.16924	1.64063e-05
ENSRNOG00000018003	F2rl1	-1.16819	2.8636e-10
ENSRNOG00000036816	Wls	-1.16522	4.66335e-20
ENSRNOG00000021916	Slc16a12	-1.16502	0.0336852
ENSRNOG00000059112	AABR07070599.1	-1.16378	0.000174012
ENSRNOG00000053889	Celsr3	-1.16345	0.017186
ENSRNOG00000055451	Gcnt4	-1.16267	1.26372e-11
ENSRNOG00000010682	Clcn3	-1.16236	1.54494e-26
ENSRNOG00000012019	B3galnt1	-1.16095	0.00688181
ENSRNOG00000049976	Gzmb	-1.15995	0.0164302
ENSRNOG00000025480	Eif4e1b	-1.1597	0.0154442
ENSRNOG00000018827	Htr7	-1.15342	0.021695
ENSRNOG00000028965	RGD1566006	-1.1463	5.10164e-08
ENSRNOG00000058437	LOC684773	-1.14427	0.00150042
ENSRNOG00000010940	Acad11	-1.13858	1.24033e-34
ENSRNOG00000009005	Slco2a1	-1.13643	0.034691
ENSRNOG00000001750	Chrd	-1.13432	6.70637e-07
ENSRNOG00000047782	RGD1309808	-1.13213	5.591e-06
ENSRNOG00000048222	Nlrc5	-1.13116	8.28446e-15
ENSRNOG00000054515	Fgd6	-1.12761	2.11582e-11
ENSRNOG00000014791	Peg3	-1.12452	0.00218112
ENSRNOG00000048967	LOC688459	-1.11602	1.68426e-05
ENSRNOG00000016248	Sox18	-1.11507	0.0487418
ENSRNOG00000029814	Prtn3	-1.11496	1.59131e-13
ENSRNOG00000032825	Rpl30	-1.11244	6.1642e-27
ENSRNOG00000024460	Tarsl2	-1.10681	1.96994e-19
ENSRNOG00000009014	Slc35f2	-1.10371	2.06672e-07
ENSRNOG00000018486	RGD1311084	-1.10212	0.0214811
ENSRNOG00000019199	LOC100911692	-1.09702	8.44871e-07
ENSRNOG00000005868	Ttc21b	-1.09425	0.000836547
ENSRNOG00000002204	Ccdc158	-1.0918	0.0063309
ENSRNOG00000038336	AABR07061003.1	-1.09094	0.00399916
ENSRNOG00000046829	Kdr	-1.08899	0.00078243
ENSRNOG00000025625	Rnase4	-1.08608	0.000334542
ENSRNOG00000015051	Golga7b	-1.08264	0.0353744
ENSRNOG00000043128	Armcx4	-1.08202	0.00433404
ENSRNOG00000052873	Npnt	-1.08124	0.0009422
ENSRNOG00000025509	Apbb2	-1.08106	1.97815e-09
ENSRNOG00000012561	Arhgef10	-1.07577	2.36434e-16
ENSRNOG00000025691	Pla2g7	-1.07313	2.35401e-09
ENSRNOG00000050841	Ache	-1.07154	5.26088e-11
ENSRNOG00000009348	Nos3	-1.06634	0.00773211
ENSRNOG00000030819	AABR07036974.1	-1.06546	0.00994262
ENSRNOG00000045668	Ifnar2	-1.06001	5.54287e-70
ENSRNOG00000045644	LOC684841	-1.05955	0.000805674
ENSRNOG00000032618	Mst1r	-1.05809	3.33537e-05
ENSRNOG00000000940	Flt1	-1.05557	0.0349803
ENSRNOG00000022910	Emcn	-1.05375	0.0376459
ENSRNOG00000050158	Cracr2b	-1.05302	2.62144e-06
ENSRNOG00000001227	Adarb1	-1.0518	2.41824e-11
ENSRNOG00000018740	Ugt1a2	-1.04834	7.944e-26
ENSRNOG00000010594	LOC500124	-1.04556	0.00215712
ENSRNOG00000045973	LOC102553861	-1.04348	0.0447132
ENSRNOG00000004757	Tmem158	-1.04207	0.0045261
ENSRNOG00000016456	Il33	-1.04105	0.0279717
ENSRNOG00000061443	AABR07010460.1	-1.04098	8.41857e-05
ENSRNOG00000016110	Kcnk12	-1.03784	1.9508e-10
ENSRNOG00000052444	RGD1563091	-1.03719	0.00023727
ENSRNOG00000022155	RGD1560289	-1.03677	0.000453168
ENSRNOG00000003498	Olr1584	-1.03383	0.000355407
ENSRNOG00000025523	C1H10orf76	-1.03218	3.06251e-31
ENSRNOG00000000036	Klhdc8a	-1.03142	0.00139632
ENSRNOG00000012932	Ccdc146	-1.03024	0.000693686
ENSRNOG00000026217	Armc2	-1.02677	1.58975e-05
ENSRNOG00000005133	Mapt	-1.02588	8.64112e-10
ENSRNOG00000016717	Gas2	-1.02496	0.0129853
ENSRNOG00000000802	Tbc1d32	-1.02316	0.0178257
ENSRNOG00000042612	Rnase12	-1.02187	0.000443214
ENSRNOG00000042152	Gipc2	-1.02107	0.00840453
ENSRNOG00000050854	LOC100912455	-1.01722	0.0021837
ENSRNOG00000046313	Basp1	-1.01631	2.0228e-09
ENSRNOG00000002972	RGD1565283	-1.01557	0.0152841
ENSRNOG00000001742	Clcn2	-1.01539	0.00224427
ENSRNOG00000055025	Fam25a	-1.01248	0.0287555
ENSRNOG00000037960	LOC689499	-1.01098	0.00537871
ENSRNOG00000004398	Pkhd1l1	-1.00528	8.58344e-08
ENSRNOG00000053845	Hist1h2bl	-1.00519	0.00711306
ENSRNOG00000017406	Atrnl1	-1.00455	3.45149e-33
ENSRNOG00000055010	Axin2	1.00089	2.78255e-07
ENSRNOG00000018755	Acss2	1.00264	2.37469e-11
ENSRNOG00000016444	AABR07067506.1	1.00551	0.0407094
ENSRNOG00000050561	AABR07065821.1	1.00568	0.00985913
ENSRNOG00000000836	Ltb	1.00708	2.60585e-17
ENSRNOG00000018466	Prss34	1.00849	6.80312e-08
ENSRNOG00000001374	Rasal1	1.009	1.24291e-09
ENSRNOG00000026518	Tmem156	1.01202	3.24237e-13
ENSRNOG00000010365	Syn1	1.01651	6.90677e-08
ENSRNOG00000052969	AABR07051700.1	1.01952	0.0326034
ENSRNOG00000014513	Exnef	1.01982	6.77392e-21
ENSRNOG00000005947	Pde6h	1.02344	3.82966e-08
ENSRNOG00000005309	Scn8a	1.02855	6.09024e-05
ENSRNOG00000005707	Bfsp1	1.02872	1.03342e-13
ENSRNOG00000033059	Galnt6	1.03083	3.80708e-06
ENSRNOG00000060225	AC120922.1	1.03132	0.0483937
ENSRNOG00000055609	AC129405.2	1.03293	0.00166931
ENSRNOG00000019533	Klhl3	1.03558	0.00314255
ENSRNOG00000007687	Sema7a	1.03569	0.00144513
ENSRNOG00000058566	LOC103694381	1.03804	4.13619e-18
ENSRNOG00000006333	AABR07065789.1	1.04188	0.0263261
ENSRNOG00000026974	Dbndd1	1.04784	0.00345078
ENSRNOG00000060438	AABR07001634.1	1.04831	0.0336894
ENSRNOG00000016420	Serpinb6b	1.05011	6.13859e-10
ENSRNOG00000040052	RT1-M6-2	1.05631	6.19862e-08
ENSRNOG00000001867	Snap29	1.06202	3.90371e-85
ENSRNOG00000014648	Efnb2	1.06797	3.36872e-06
ENSRNOG00000039457	Pcdhgb5	1.0691	0.00384784
ENSRNOG00000014060	Mras	1.06957	2.12958e-12
ENSRNOG00000051085	Rn50_2_1764.2	1.06969	0.000212747
ENSRNOG00000047349	Ms4a6c	1.07024	1.499e-19
ENSRNOG00000042201	Efcab2	1.07271	1.32245e-06
ENSRNOG00000039891	Adgrg5	1.07363	3.02627e-05
ENSRNOG00000013484	LOC102550391	1.07452	0.000931985
ENSRNOG00000015994	Cd3d	1.08161	0.00115205
ENSRNOG00000050210	RT1-CE10	1.08934	1.75085e-34
ENSRNOG00000061316	AABR07000121.1	1.09444	5.41572e-13
ENSRNOG00000003094	Cmah	1.09632	1.37532e-22
ENSRNOG00000004441	Fcmr	1.09931	6.29953e-12
ENSRNOG00000001219	Tspear	1.10084	0.000518864
ENSRNOG00000009211	C3ar1	1.10165	0.000772739
ENSRNOG00000017625	Htr2b	1.10265	0.00672719
ENSRNOG00000032708	RT1-Bb	1.10292	5.83878e-09
ENSRNOG00000054777	AABR07063743.2	1.10464	0.0140311
ENSRNOG00000027156	Morn4	1.1098	0.0251209
ENSRNOG00000005650	Pgf	1.11299	0.0115916
ENSRNOG00000032328	Diras2	1.11492	0.00681692
ENSRNOG00000016724	Epb41l3	1.11744	5.03314e-08
ENSRNOG00000058456	AABR07051177.1	1.11915	0.00212926
ENSRNOG00000002718	Scgb3a1	1.11968	0.00784654
ENSRNOG00000020148	Il4i1	1.12043	1.33745e-10
ENSRNOG00000011304	LOC103690131	1.12554	0.00145368
ENSRNOG00000054277	Capsl	1.12582	0.0380747
ENSRNOG00000032187	Retnlb	1.12594	0.00457049
ENSRNOG00000032951	Jsrp1	1.12669	1.48561e-07
ENSRNOG00000015455	Spr	1.12902	1.1561e-13
ENSRNOG00000037331	Cd33	1.13003	1.97287e-06
ENSRNOG00000028892	Prr36	1.13007	1.19294e-06
ENSRNOG00000010146	Ndn	1.13439	0.000119518
ENSRNOG00000030091	Dusp14	1.13471	3.35301e-05
ENSRNOG00000059447	AC109901.1	1.13628	2.63256e-06
ENSRNOG00000013053	Trpm6	1.13661	3.23925e-05
ENSRNOG00000010832	Pdgfrl	1.1375	2.96904e-05
ENSRNOG00000007003	Mei1	1.13924	0.00785641
ENSRNOG00000024693	Zfp831	1.13968	0.00126861
ENSRNOG00000000341	Nid2	1.14063	1.74638e-11
ENSRNOG00000026051	RGD1562652	1.14635	1.41367e-05
ENSRNOG00000017828	Egr3	1.14667	7.48659e-09
ENSRNOG00000000312	Fig4	1.14773	1.6672e-34
ENSRNOG00000024530	Lyrm1	1.14785	2.30076e-07
ENSRNOG00000025245	RGD1311946	1.14869	5.78121e-11
ENSRNOG00000052795	Itpr3	1.14904	3.07065e-26
ENSRNOG00000056620	LOC103690088	1.14938	6.09998e-29
ENSRNOG00000010350	Rcan2	1.15215	6.15116e-08
ENSRNOG00000025219	RGD1559622	1.15464	0.0447271
ENSRNOG00000053208	LOC682352	1.15487	0.00819071
ENSRNOG00000005093	Lgr6	1.1552	0.0297071
ENSRNOG00000008099	Galnt12	1.15534	1.51917e-10
ENSRNOG00000016208	Setbp1	1.15585	0.00690644
ENSRNOG00000056184	Lrp2	1.15845	8.54471e-05
ENSRNOG00000046428	Lrrc75b	1.16311	0.000885571
ENSRNOG00000014371	Cdh13	1.16516	0.000555907
ENSRNOG00000047560	AABR07040288.1	1.17069	0.0260188
ENSRNOG00000055433	Trim46	1.1712	7.40607e-06
ENSRNOG00000027938	RGD1562037	1.1721	3.95526e-10
ENSRNOG00000028235	RGD1560795	1.17648	1.16671e-15
ENSRNOG00000013290	Nrip3	1.17859	0.000398577
ENSRNOG00000002289	Ildr1	1.18073	0.0494204
ENSRNOG00000013519	Tll2	1.18285	0.0285923
ENSRNOG00000014414	Qrfpr	1.18291	0.0266451
ENSRNOG00000027655	Clec4b2	1.18304	0.0267831
ENSRNOG00000024429	Peg12	1.18938	7.59747e-10
ENSRNOG00000019065	Zfp385b	1.19469	4.10766e-06
ENSRNOG00000057987	AABR07036411.1	1.1965	0.0006285
ENSRNOG00000055620	AABR07065768.3	1.19895	5.41951e-07
ENSRNOG00000046782	AABR07006259.1	1.21139	2.03192e-07
ENSRNOG00000054165	LOC103692570	1.21141	0.00135615
ENSRNOG00000019074	Alox12e	1.21191	0.0150183
ENSRNOG00000010758	Lpar2	1.22151	0.00176605
ENSRNOG00000027228	Mogat2	1.22254	1.01009e-06
ENSRNOG00000003772	Csrp2	1.22373	1.61383e-05
ENSRNOG00000049407	Shisa8	1.23947	0.0300874
ENSRNOG00000054016	AABR07030091.1	1.24049	0.0369503
ENSRNOG00000000580	Fam26d	1.24142	0.0138589
ENSRNOG00000043451	Spp1	1.24147	0.0417426
ENSRNOG00000060328	AABR07072262.1	1.24199	1.79812e-05
ENSRNOG00000010262	Hdc	1.24731	7.07942e-18
ENSRNOG00000005954	Il5ra	1.24845	0.000471966
ENSRNOG00000014039	Sucnr1	1.25214	4.07993e-05
ENSRNOG00000021425	Fam71b	1.25255	0.00147755
ENSRNOG00000011201	Cmtm8	1.25296	7.12207e-12
ENSRNOG00000023640	Rab25	1.25454	9.92062e-09
ENSRNOG00000013791	Enpp3	1.25949	1.50296e-15
ENSRNOG00000007243	Havcr1	1.26006	2.26297e-15
ENSRNOG00000003338	Pmp22	1.26077	3.5214e-10
ENSRNOG00000030616	Slc25a45	1.26211	8.04725e-16
ENSRNOG00000055156	Tnf	1.26368	6.67422e-05
ENSRNOG00000059996	AABR07035083.1	1.26521	0.011285
ENSRNOG00000010486	Mpp4	1.26853	0.00834171
ENSRNOG00000057064	Rnase1l2	1.27087	0.0462128
ENSRNOG00000031162	Ccl24	1.27108	0.000141883
ENSRNOG00000001943	Retnlg	1.27275	0.00629474
ENSRNOG00000007090	Cacna1c	1.2743	0.00759283
ENSRNOG00000015751	Cyp4f18	1.27564	6.05148e-09
ENSRNOG00000000943	AC136867.1	1.27631	0.0459661
ENSRNOG00000000837	LOC103694380	1.28395	3.97455e-05
ENSRNOG00000037428	Zfp605	1.28512	1.19084e-05
ENSRNOG00000001700	Dfnb31	1.28517	1.49744e-09
ENSRNOG00000052560	AABR07008142.1	1.28947	7.42934e-09
ENSRNOG00000020865	Ano1	1.28975	0.00675837
ENSRNOG00000019937	Kcnk1	1.29237	0.0402931
ENSRNOG00000046946	Ptchd3	1.29263	0.0153029
ENSRNOG00000042197	AABR07065792.1	1.29378	0.000991672
ENSRNOG00000001183	Hnf1a	1.29791	0.019099
ENSRNOG00000002525	Ptgs2	1.30196	9.02955e-05
ENSRNOG00000061895	LOC103690111	1.30259	3.17431e-13
ENSRNOG00000006735	Cdkn2b	1.30435	0.0022103
ENSRNOG00000001864	Tmem191c	1.30751	1.09815e-08
ENSRNOG00000042603	Ttc39b	1.30887	1.18869e-05
ENSRNOG00000008053	Atp8a2	1.31549	0.00813667
ENSRNOG00000006549	Fndc9	1.31689	3.11949e-05
ENSRNOG00000008676	Emp1	1.33236	1.45927e-19
ENSRNOG00000058787	AABR07017649.2	1.33393	0.0356873
ENSRNOG00000013034	Dupd1	1.34005	0.0318614
ENSRNOG00000014532	Lbp	1.34223	2.12367e-24
ENSRNOG00000017510	Mfge8	1.3439	2.28138e-41
ENSRNOG00000011357	Shbg	1.34888	0.00127035
ENSRNOG00000005882	Tle1	1.35533	0.0137881
ENSRNOG00000001962	Fam3b	1.35983	0.00472509
ENSRNOG00000047545	Adra2a	1.36143	0.000177672
ENSRNOG00000022946	Slc22a3	1.3651	2.04529e-10
ENSRNOG00000037814	Cxcl17	1.37337	1.54786e-05
ENSRNOG00000014683	Il1rl2	1.38057	0.00259358
ENSRNOG00000047415	AABR07060788.1	1.38328	0.01562
ENSRNOG00000013742	Large	1.38603	2.38772e-19
ENSRNOG00000013962	Magi2	1.38633	0.000480223
ENSRNOG00000053502	Arhgef17	1.38826	4.25293e-12
ENSRNOG00000033386	Itih1	1.39414	4.037e-05
ENSRNOG00000011504	Akap2	1.40197	2.7747e-21
ENSRNOG00000001435	Ssc4d	1.40352	6.19594e-15
ENSRNOG00000007989	Chst1	1.40553	1.7081e-17
ENSRNOG00000025515	Ear1	1.40732	0.000377995
ENSRNOG00000013452	Rcn1	1.40842	1.10668e-14
ENSRNOG00000020936	Nradd	1.40856	1.98579e-10
ENSRNOG00000021781	Camk1	1.40958	7.95855e-05
ENSRNOG00000022868	Ell3	1.40991	1.88045e-26
ENSRNOG00000013260	Calr3	1.41109	8.65633e-09
ENSRNOG00000026989	Gapt	1.41137	6.4236e-05
ENSRNOG00000015788	Adora3	1.41308	0.00326279
ENSRNOG00000011946	Ptn	1.41367	0.00531121
ENSRNOG00000029478	Cyp4f39	1.42365	5.5938e-15
ENSRNOG00000046854	AABR07061022.1	1.42636	0.00557958
ENSRNOG00000048384	AABR07065834.1	1.42662	0.00051013
ENSRNOG00000022999	Ppp2r3a	1.42866	2.64894e-06
ENSRNOG00000007044	L3mbtl1	1.42973	0.0118571
ENSRNOG00000014751	Ret	1.43013	1.6189e-07
ENSRNOG00000027024	Rgs16	1.44687	2.20718e-06
ENSRNOG00000061238	Wnt10b	1.44753	0.000155888
ENSRNOG00000023214	Il20rb	1.45653	2.16046e-12
ENSRNOG00000019206	Nupr1l1	1.46224	3.22413e-05
ENSRNOG00000029881	Cd209b	1.46325	0.0451834
ENSRNOG00000047706	RT1-CE16	1.46465	1.12747e-52
ENSRNOG00000007137	Ly6i	1.46567	7.28709e-07
ENSRNOG00000047658	AABR07034718.1	1.47082	0.00750107
ENSRNOG00000019183	Alox15	1.47418	1.61051e-10
ENSRNOG00000048951	LOC100364500	1.47983	4.28099e-48
ENSRNOG00000050743	LOC100911796	1.48205	0.00190037
ENSRNOG00000000463	Col11a2	1.48971	0.0261563
ENSRNOG00000015149	Nrg4	1.49135	0.0192304
ENSRNOG00000010840	Adamtsl3	1.50003	0.00907075
ENSRNOG00000017193	Lingo1	1.50111	1.9583e-10
ENSRNOG00000059613	AABR07065780.1	1.50293	0.0013666
ENSRNOG00000001005	Fcer2	1.50525	2.92624e-09
ENSRNOG00000047011	Ighv15-2	1.50832	1.13284e-05
ENSRNOG00000017325	Cldn7	1.50924	9.83306e-06
ENSRNOG00000058832	AABR07063873.1	1.51733	0.0300651
ENSRNOG00000009178	RGD1563056	1.51743	0.0488127
ENSRNOG00000058597	Lcn5	1.51784	0.0348593
ENSRNOG00000007590	Eya1	1.51922	7.02723e-07
ENSRNOG00000053498	Dnajc22	1.53005	5.84453e-14
ENSRNOG00000020706	Kcnn3	1.53064	0.000995555
ENSRNOG00000057958	AC128960.2	1.53627	0.00210174
ENSRNOG00000031726	Oas1e	1.53953	0.0344016
ENSRNOG00000006736	Ccr3	1.54413	1.37697e-05
ENSRNOG00000058042	AABR07058423.2	1.55357	0.00597521
ENSRNOG00000001115	Slc29a4	1.56066	1.32245e-06
ENSRNOG00000060051	AABR07049038.2	1.565	0.00179266
ENSRNOG00000037167	Rtp3	1.57207	1.06281e-16
ENSRNOG00000011042	RGD1560925	1.57982	3.80617e-05
ENSRNOG00000002728	Btc	1.58039	0.00779421
ENSRNOG00000052291	AC096330.1	1.58157	0.0270589
ENSRNOG00000016469	Fxyd2	1.58221	1.10641e-19
ENSRNOG00000033389	Susd2	1.58438	5.7906e-08
ENSRNOG00000047308	AABR07065778.2	1.59107	0.0036158
ENSRNOG00000016262	Dnase2b	1.59976	1.12597e-24
ENSRNOG00000052542	AABR07035591.1	1.60786	2.07618e-09
ENSRNOG00000051536	Rfx4	1.60884	0.00208943
ENSRNOG00000019022	Fam89a	1.61944	4.46293e-07
ENSRNOG00000048402	Igh-6	1.62331	0.000110247
ENSRNOG00000019365	Ablim3	1.62614	8.84881e-05
ENSRNOG00000030666	RT1-T18	1.62632	0.0418501
ENSRNOG00000030812	LOC100361105	1.63889	1.95995e-05
ENSRNOG00000008609	Capn3	1.64389	6.50145e-05
ENSRNOG00000015780	Rcn2	1.64482	9.03937e-66
ENSRNOG00000005392	Ngfr	1.66314	6.36812e-07
ENSRNOG00000020953	Ms4a7	1.66685	1.64899e-07
ENSRNOG00000054828	AABR07051708.1	1.66747	0.000177672
ENSRNOG00000010423	Misp	1.67805	0.00578431
ENSRNOG00000053317	Efcab11	1.68005	2.21744e-05
ENSRNOG00000008625	Rimkla	1.6803	0.0121883
ENSRNOG00000008394	Prg2	1.69549	2.53332e-05
ENSRNOG00000032671	AABR07065778.1	1.69982	0.00106477
ENSRNOG00000000451	RT1-Ba	1.70255	8.45173e-23
ENSRNOG00000005787	Erp27	1.70282	4.69332e-06
ENSRNOG00000016182	Tgfa	1.70342	2.6875e-21
ENSRNOG00000012879	Fabp3	1.71104	2.38433e-05
ENSRNOG00000020484	Trpm5	1.71786	3.64432e-07
ENSRNOG00000014746	Dzip1l	1.73649	2.08007e-06
ENSRNOG00000013938	Tshz3	1.73944	4.90799e-05
ENSRNOG00000030920	Rtn4r	1.74052	6.15811e-06
ENSRNOG00000047077	LOC681182	1.74254	1.18307e-13
ENSRNOG00000020630	Il9r	1.74356	1.07543e-14
ENSRNOG00000034102	Plk5	1.74682	1.52113e-25
ENSRNOG00000033215	RT1-Db1	1.7475	1.46056e-24
ENSRNOG00000055796	AC103574.1	1.74957	0.0467502
ENSRNOG00000051941	Fam78b	1.74985	1.7486e-05
ENSRNOG00000012281	Adh6a	1.75015	0.00483216
ENSRNOG00000015078	Ifitm3	1.75312	1.13987e-36
ENSRNOG00000026302	Lrrn4cl	1.75678	0.00763127
ENSRNOG00000057702	Insrr	1.75807	0.0167278
ENSRNOG00000030712	RT1-A2	1.77106	2.0169e-80
ENSRNOG00000043199	Bves	1.77429	7.47533e-11
ENSRNOG00000014204	Pacsin3	1.78066	0.00298578
ENSRNOG00000048850	LOC300024	1.78163	9.26242e-16
ENSRNOG00000033932	AY172581.22	1.78954	0.00014572
ENSRNOG00000016480	Acbd7	1.7918	0.0428448
ENSRNOG00000004725	Cela1	1.79368	8.06023e-14
ENSRNOG00000051341	Rn50_X_0635.2	1.80159	0.000307259
ENSRNOG00000050229	LOC102550314	1.81274	0.0137434
ENSRNOG00000047100	LOC367975	1.81475	0.0188171
ENSRNOG00000036700	Fscn2	1.81629	0.0148818
ENSRNOG00000032609	AY172581.18	1.8285	3.73683e-14
ENSRNOG00000028652	Map10	1.82976	1.09128e-08
ENSRNOG00000037908	Prg3	1.83352	1.21687e-05
ENSRNOG00000011624	Kcnq2	1.85242	0.015941
ENSRNOG00000012155	Sox15	1.85595	2.39265e-07
ENSRNOG00000032390	AABR07041247.2	1.85849	0.0153492
ENSRNOG00000002061	Ptpn13	1.89262	7.54343e-13
ENSRNOG00000047079	LOC685157	1.90197	5.54865e-33
ENSRNOG00000058683	AABR07044635.1	1.92125	1.03732e-08
ENSRNOG00000013954	Alpl	1.92841	5.23816e-09
ENSRNOG00000057058	Cd300a	1.93355	5.79137e-44
ENSRNOG00000019412	Rhbg	1.96072	0.000548806
ENSRNOG00000055537	AABR07065814.6	1.96112	0.00117555
ENSRNOG00000047102	Popdc3	1.96532	2.84366e-08
ENSRNOG00000006096	Slc26a7	1.98065	0.0188879
ENSRNOG00000002768	Tmem114	1.98203	0.0286472
ENSRNOG00000050040	Akr1c13	1.98962	0.000347579
ENSRNOG00000045949	LOC100911581	1.99312	1.06582e-28
ENSRNOG00000020434	Ascl2	1.99329	2.28281e-05
ENSRNOG00000012111	Poli	1.99627	4.36339e-36
ENSRNOG00000031333	AY172581.10	2.00373	1.38479e-53
ENSRNOG00000001312	Pdgfa	2.00578	6.30262e-09
ENSRNOG00000018764	B3gnt3	2.01844	0.0454593
ENSRNOG00000043155	AABR07051533.2	2.01849	0.000787636
ENSRNOG00000014650	Sema4g	2.03052	3.71059e-05
ENSRNOG00000011094	Efcab6	2.03162	2.25123e-08
ENSRNOG00000043300	Enho	2.03416	1.52157e-05
ENSRNOG00000021855	Kcp	2.03836	6.21945e-15
ENSRNOG00000004578	Cthrc1	2.07865	0.0233781
ENSRNOG00000018005	Duoxa1	2.08152	1.2718e-07
ENSRNOG00000013982	Hsd17b2	2.114	0.00111156
ENSRNOG00000021659	Acpt	2.12416	1.5201e-05
ENSRNOG00000007433	Cyb561	2.14795	0.00951533
ENSRNOG00000012260	Ddx25	2.14889	2.04944e-32
ENSRNOG00000016526	Dsg2	2.15287	2.25597e-22
ENSRNOG00000009043	Piwil4	2.15801	3.08975e-08
ENSRNOG00000023299	Hfm1	2.15819	0.000851613
ENSRNOG00000003800	Rgs9	2.17025	1.00826e-06
ENSRNOG00000048062	AABR07065815.1	2.18168	2.92113e-10
ENSRNOG00000000564	Tbata	2.18651	0.011008
ENSRNOG00000022536	Efcab5	2.18667	9.37126e-10
ENSRNOG00000011631	Fst	2.18956	0.000192752
ENSRNOG00000018938	Mkx	2.19678	1.18807e-06
ENSRNOG00000027516	Ly6g5b	2.20468	0.0357898
ENSRNOG00000048823	LOC100910259	2.22555	5.99807e-16
ENSRNOG00000050944	AABR07065768.1	2.22702	3.85e-08
ENSRNOG00000000522	Cpne5	2.23743	6.64625e-07
ENSRNOG00000008707	Epx	2.24103	7.03732e-08
ENSRNOG00000038319	Akr1c19	2.24379	2.99186e-11
ENSRNOG00000047697	Ggt1	2.246	2.10129e-10
ENSRNOG00000011019	Faah	2.26229	1.21318e-27
ENSRNOG00000023721	LOC502684	2.26574	0.000410142
ENSRNOG00000007441	Klhl32	2.27223	0.0196591
ENSRNOG00000045908	Rn60_20_0053.4	2.28237	0.000201265
ENSRNOG00000015945	Cd3g	2.29855	1.7314e-58
ENSRNOG00000006984	Mapk11	2.29903	0.0117607
ENSRNOG00000048458	LOC100359993	2.30296	2.68176e-38
ENSRNOG00000029954	AY172581.7	2.30332	4.69701e-27
ENSRNOG00000042795	RGD1564571	2.30811	2.23526e-08
ENSRNOG00000027061	Nxpe5	2.31663	0.0146191
ENSRNOG00000026764	Pla2g4cl1	2.31737	7.85568e-07
ENSRNOG00000037375	RGD1565410	2.31789	5.99146e-68
ENSRNOG00000001953	Bace2	2.32488	2.24225e-07
ENSRNOG00000002484	Chrna9	2.33693	1.19806e-12
ENSRNOG00000057681	AABR07065772.4	2.34185	8.0995e-11
ENSRNOG00000049676	St6galnac5	2.34282	0.000737598
ENSRNOG00000043387	Cpe	2.35495	6.74764e-27
ENSRNOG00000012134	Scn4a	2.3856	7.58824e-06
ENSRNOG00000042317	Cd209f	2.39627	1.76249e-13
ENSRNOG00000058490	AABR07044362.1	2.40222	0.0173467
ENSRNOG00000009884	Lgals1	2.42554	6.09071e-85
ENSRNOG00000016632	Dsg3	2.43181	0.020761
ENSRNOG00000060973	AABR07013843.1	2.4357	0.040717
ENSRNOG00000055064	LOC102551636	2.47877	1.04065e-12
ENSRNOG00000000844	Ly6g6d	2.49468	2.57292e-07
ENSRNOG00000023007	Col6a6	2.52046	0.0234455
ENSRNOG00000052669	AABR07055162.1	2.52329	6.14991e-06
ENSRNOG00000031918	Ighv3-4	2.55414	0.00217789
ENSRNOG00000026669	RT1-Ha	2.56017	2.42502e-06
ENSRNOG00000046401	AABR07065886.1	2.56913	6.99443e-07
ENSRNOG00000022274	Slc2a8	2.5719	4.90239e-24
ENSRNOG00000010834	Mpped1	2.57669	0.00555488
ENSRNOG00000024922	Fbxo24	2.59065	2.9665e-14
ENSRNOG00000020952	Cgn	2.59665	1.32944e-30
ENSRNOG00000053631	Tdrd9	2.60063	0.0167789
ENSRNOG00000016606	RGD1311447	2.60441	0.0161597
ENSRNOG00000015982	Wnt11	2.61447	8.17521e-07
ENSRNOG00000007624	Il4	2.62176	0.0170677
ENSRNOG00000008666	Etl4	2.64805	5.69701e-08
ENSRNOG00000012989	Serinc2	2.66513	5.051e-39
ENSRNOG00000005996	Lhx6	2.67385	0.00587934
ENSRNOG00000011044	Clmn	2.68813	0.0146398
ENSRNOG00000050143	AABR07065815.2	2.70682	3.09374e-16
ENSRNOG00000031343	Nxpe4	2.73132	9.2961e-10
ENSRNOG00000011132	LOC100362814	2.74783	0.0378462
ENSRNOG00000038999	RT1-A1	2.75275	5.01237e-265
ENSRNOG00000050215	Rn60_20_0038.1	2.76525	0.0319928
ENSRNOG00000054975	AC129138.2	2.79457	0.00222698
ENSRNOG00000047599	Ighv6-4	2.79549	5.48724e-06
ENSRNOG00000012802	Tenm3	2.81968	1.46852e-16
ENSRNOG00000013147	Cacna1d	2.82898	2.79956e-54
ENSRNOG00000008040	Fam64a	2.85128	1.14294e-32
ENSRNOG00000049315	AABR07065827.1	2.89755	1.62383e-20
ENSRNOG00000018627	Plekhb1	2.90659	2.88298e-131
ENSRNOG00000001001	Retn	2.91193	3.86462e-81
ENSRNOG00000053052	LOC102548472	2.92724	5.44187e-05
ENSRNOG00000009033	Cntn2	2.93219	0.0137881
ENSRNOG00000045984	AABR07065750.1	2.95795	6.36931e-14
ENSRNOG00000001821	Adipoq	2.96384	0.00323486
ENSRNOG00000002919	Gfap	2.97102	9.55674e-70
ENSRNOG00000038894	Timd4	2.97629	0.02444
ENSRNOG00000061911	AABR07065590.1	2.98445	3.45764e-08
ENSRNOG00000012556	Isl1	3.03131	0.0216348
ENSRNOG00000006617	Cntnap2	3.0349	1.99558e-18
ENSRNOG00000026323	Eqtn	3.03835	0.000357031
ENSRNOG00000025108	Ankrd35	3.04816	9.63262e-16
ENSRNOG00000002085	Thegl	3.05973	1.13987e-36
ENSRNOG00000046696	LOC100910801	3.09496	2.60758e-75
ENSRNOG00000042407	Obp2a	3.10229	0.00897991
ENSRNOG00000001226	Rn50_20_0141.1	3.11736	0.047748
ENSRNOG00000061667	AABR07032640.1	3.12489	0.000225033
ENSRNOG00000057141	AABR07035641.1	3.12631	1.80665e-90
ENSRNOG00000031024	LOC100360575	3.1505	2.60331e-98
ENSRNOG00000052846	AC094348.1	3.17599	0.0248744
ENSRNOG00000053401	AABR07044407.1	3.1764	0.0268739
ENSRNOG00000004502	Hal	3.22172	0.0228801
ENSRNOG00000011526	Pcsk6	3.24362	7.43233e-185
ENSRNOG00000057561	AABR07001444.1	3.26391	0.00728491
ENSRNOG00000052817	AABR07021419.1	3.28109	0.0179899
ENSRNOG00000021329	Tas2r140	3.36158	3.55092e-17
ENSRNOG00000061866	AABR07013859.2	3.38229	0.0196148
ENSRNOG00000051020	Rn50_13_0842.3	3.38421	3.08824e-18
ENSRNOG00000051722	AABR07065772.3	3.39611	1.90894e-34
ENSRNOG00000017820	Nqo2	3.4296	2.60837e-49
ENSRNOG00000028460	Lrrc8e	3.44882	0.00712658
ENSRNOG00000019482	Gnao1	3.45395	1.74656e-06
ENSRNOG00000009711	Hepacam2	3.4647	3.07331e-11
ENSRNOG00000017833	Actn2	3.48512	4.05392e-25
ENSRNOG00000031331	Fpr3	3.48967	3.64766e-13
ENSRNOG00000058442	AABR07057510.2	3.50377	0.0445541
ENSRNOG00000058990	AC121220.1	3.5283	1.03752e-06
ENSRNOG00000018070	Rnf182	3.53349	2.85226e-10
ENSRNOG00000059837	Cdkn2a	3.53926	0.0148535
ENSRNOG00000008865	Stac	3.547	3.75381e-28
ENSRNOG00000056665	AABR07065844.1	3.59189	3.53449e-11
ENSRNOG00000027770	Trpm3	3.59528	0.0303329
ENSRNOG00000018839	Ntrk2	3.59647	0.0253064
ENSRNOG00000046276	Myh3	3.60639	3.78442e-11
ENSRNOG00000049038	Lcn11	3.6282	4.59407e-06
ENSRNOG00000047732	LOC100359989	3.64285	2.40234e-06
ENSRNOG00000020539	Muc1	3.65691	0.00298578
ENSRNOG00000032131	LOC685160	3.67278	0.00526374
ENSRNOG00000002947	Dpt	3.6742	3.00847e-05
ENSRNOG00000059625	AABR07035641.2	3.67567	1.44182e-71
ENSRNOG00000011182	Aanat	3.72909	0.0301489
ENSRNOG00000018019	Hspa12a	3.73845	0.000277725
ENSRNOG00000016675	Kcnn2	3.74739	0.0470845
ENSRNOG00000004084	Fam84a	3.75496	7.78762e-05
ENSRNOG00000016853	Dsg1	3.75586	3.94539e-06
ENSRNOG00000003095	Fgfbp1	3.78168	1.72795e-06
ENSRNOG00000057498	AABR07063724.1	3.78197	0.0037647
ENSRNOG00000054462	AABR07065766.1	3.78887	2.31581e-07
ENSRNOG00000009531	Col9a3	3.8139	0.00340994
ENSRNOG00000051539	AABR07027381.1	3.82557	0.000473622
ENSRNOG00000058207	Olr1331	3.87138	0.00592102
ENSRNOG00000001360	Stag3	3.88572	0.0336895
ENSRNOG00000050675	Myl4	3.90205	9.56898e-15
ENSRNOG00000046181	Anks4b	3.91598	0.00453864
ENSRNOG00000055835	AABR07065818.1	3.92083	1.31848e-25
ENSRNOG00000048741	LOC690288	3.92191	0.00300229
ENSRNOG00000019339	Ttll11	3.9671	2.57696e-08
ENSRNOG00000010736	Pbx4	4.0085	0.00663506
ENSRNOG00000033402	LOC501110	4.02144	3.44619e-77
ENSRNOG00000013906	Gpat2	4.03428	7.90051e-12
ENSRNOG00000014424	RGD1563354	4.03985	4.89565e-10
ENSRNOG00000055493	AABR07050017.2	4.13182	0.0287847
ENSRNOG00000050450	Kcnip2	4.13213	1.79732e-27
ENSRNOG00000059367	AABR07012585.3	4.14337	4.68417e-05
ENSRNOG00000007030	Epha7	4.15715	0.00399916
ENSRNOG00000046921	LOC100911529	4.18254	3.4569e-72
ENSRNOG00000010885	Zyg11a	4.21391	0.000424813
ENSRNOG00000053548	AABR07019340.1	4.23072	0.00156111
ENSRNOG00000058246	AABR07013365.1	4.23534	0.0423154
ENSRNOG00000018018	LOC100911951	4.27436	1.70645e-29
ENSRNOG00000048882	LOC100363914	4.29959	2.78332e-76
ENSRNOG00000057849	AABR07012023.1	4.34481	0.00681692
ENSRNOG00000011330	Ces2a	4.37016	0.0117336
ENSRNOG00000007686	2003-09-01	4.37505	2.91426e-17
ENSRNOG00000058560	Col2a1	4.40877	0.023397
ENSRNOG00000059010	Rnf212	4.44068	3.47581e-42
ENSRNOG00000033573	Sgk2	4.45945	0.0055469
ENSRNOG00000018254	Sncaip	4.46853	2.1429e-11
ENSRNOG00000051688	Syt15	4.47587	3.10295e-62
ENSRNOG00000048197	Fam154a	4.51694	0.00490771
ENSRNOG00000025937	Zfp26	4.55535	7.2581e-88
ENSRNOG00000037289	Iqcf1	4.816	0.00373061
ENSRNOG00000000542	Dnah8	5.00369	2.3276e-11
ENSRNOG00000060376	LOC100910237	5.2761	2.73992e-38
ENSRNOG00000053487	LOC100360610	5.38606	0.000255042
ENSRNOG00000051759	AABR07029489.1	5.4486	2.73066e-55
ENSRNOG00000005266	Amdhd1	5.80013	5.03712e-22
ENSRNOG00000026376	RGD1560860	6.20999	2.79388e-24
ENSRNOG00000037188	Mug1	6.53128	1.0116e-07
ENSRNOG00000025608	Lrat	6.71899	1.74796e-15
ENSRNOG00000015072	Ptgr1	7.03337	3.80882e-73
ENSRNOG00000057879	Rn60_20_0050.1	7.79722	1.47687e-17
ENSRNOG00000051547	AABR07054832.1	8.31419	8.38026e-20
ENSRNOG00000050652	AABR07065839.1	8.55058	5.72493e-22
ENSRNOG00000008011	Agbl4	8.70317	3.12978e-23
ENSRNOG00000025823	Rbm46	9.43867	2.70548e-26
ENSRNOG00000036432	AABR07008505.1	12.3793	0.00268757
ENSRNOG00000012920	Col9a1	18.1433	0.000746167

## Sheet: Table S7
Table S7. Differentially expressed genes within BN lung tissue: OM-85 treated vs untreated animals
EnsemblID	Symbol	log2 Fold-Change	Adjusted p-value
ENSRNOG00000056290	AABR07061052.1	7.7209	0.000298414
ENSRNOG00000048402	Igh-6	6.16088	1.97644e-08
ENSRNOG00000050489	Ighv1-49	5.82951	0.0214497
ENSRNOG00000031918	Ighv3-4	5.45531	0.000120139
ENSRNOG00000038254	RGD1565617	5.29972	2.91735e-07
ENSRNOG00000056934	AABR07065815.3	5.05822	0.0188252
ENSRNOG00000029121	AABR07065790.1	4.93147	0.00748243
ENSRNOG00000055375	AABR07065837.1	4.64623	5.96132e-05
ENSRNOG00000053899	AABR07051731.1	4.4069	3.5748e-05
ENSRNOG00000025501	Snx31	4.35415	0.0158984
ENSRNOG00000056052	AABR07060980.1	4.33178	0.000254133
ENSRNOG00000057344	AABR07051733.3	4.10631	5.2501e-05
ENSRNOG00000059910	AABR07051689.1	4.03411	0.000427846
ENSRNOG00000030812	LOC100361105	4.01923	0.0147106
ENSRNOG00000051739	AABR07061001.1	3.96516	0.00570628
ENSRNOG00000059447	AC109901.1	3.95169	4.02107e-05
ENSRNOG00000055835	AABR07065818.1	3.94095	0.00178862
ENSRNOG00000053487	LOC100360610	3.85882	0.00175507
ENSRNOG00000055428	AABR07060963.2	3.81838	0.00311712
ENSRNOG00000049755	LOC100361705	3.74547	0.000120139
ENSRNOG00000055620	AABR07065768.3	3.7125	0.00032797
ENSRNOG00000046011	AABR07065645.1	3.69987	0.00138633
ENSRNOG00000053188	AABR07051565.1	3.66729	0.00138633
ENSRNOG00000053208	LOC682352	3.65981	0.00138633
ENSRNOG00000059613	AABR07065780.1	3.62954	0.000470151
ENSRNOG00000047785	AABR07065645.2	3.61775	0.00570628
ENSRNOG00000048384	AABR07065834.1	3.59323	0.00079466
ENSRNOG00000056447	AABR07051658.1	3.5575	0.00848572
ENSRNOG00000055807	AABR07065688.1	3.54634	0.000470151
ENSRNOG00000043155	AABR07051533.2	3.46588	0.00175507
ENSRNOG00000057548	AABR07051741.1	3.4147	0.00059505
ENSRNOG00000052619	AABR07065680.1	3.3911	0.000634987
ENSRNOG00000048167	LOC100361009	3.36873	0.0059292
ENSRNOG00000050561	AABR07065821.1	3.29762	0.00325506
ENSRNOG00000048182	AABR07051684.1	3.28947	0.0113629
ENSRNOG00000052069	AABR07065673.1	3.28625	0.000634987
ENSRNOG00000060328	AABR07072262.1	3.26071	0.00175507
ENSRNOG00000059953	AABR07065656.9	3.20543	0.0347571
ENSRNOG00000050898	AABR07034730.2	3.20296	0.00468212
ENSRNOG00000052050	AABR07065651.6	3.19008	0.0408291
ENSRNOG00000055193	Igkv12-44	3.18702	0.00570628
ENSRNOG00000059121	AABR07065714.1	3.18602	0.000294066
ENSRNOG00000058824	AABR07065789.3	3.15863	0.0146093
ENSRNOG00000030575	AABR07013111.1	3.12541	0.000504019
ENSRNOG00000045984	AABR07065750.1	3.11044	0.0326447
ENSRNOG00000057165	AABR07034730.3	3.07967	0.00325506
ENSRNOG00000050143	AABR07065815.2	3.07112	0.0013103
ENSRNOG00000058342	AABR07051639.1	3.07058	0.00138633
ENSRNOG00000049024	AABR07051611.1	2.99658	0.0346673
ENSRNOG00000049315	AABR07065827.1	2.89042	0.0146093
ENSRNOG00000049770	Cryba4	2.86009	0.01675
ENSRNOG00000006333	AABR07065789.1	2.83308	0.015499
ENSRNOG00000049009	AABR07051532.1	2.79745	0.00706413
ENSRNOG00000057376	AABR07051548.2	2.78534	0.010258
ENSRNOG00000057526	AABR07051642.1	2.77774	0.0458396
ENSRNOG00000018238	Nuggc	2.77584	0.0142391
ENSRNOG00000045786	AABR07065693.1	2.64845	0.0088813
ENSRNOG00000057280	AABR07051733.2	2.64052	0.0214497
ENSRNOG00000055475	AABR07065699.1	2.63828	0.00325506
ENSRNOG00000049829	AABR07060872.1	2.61648	0.0435737
ENSRNOG00000022009	Mzb1	2.49783	0.00152759
ENSRNOG00000048062	AABR07065815.1	2.49364	0.0148049
ENSRNOG00000058352	AABR07065699.3	2.47415	0.00379765
ENSRNOG00000050912	AABR07065651.3	2.47071	0.0080951
ENSRNOG00000057681	AABR07065772.4	2.46509	0.00435126
ENSRNOG00000049243	AABR07065656.3	2.45515	0.00786459
ENSRNOG00000047464	AABR07060886.1	2.42506	0.00153318
ENSRNOG00000019422	Egr1	2.40831	0.000120139
ENSRNOG00000038336	AABR07061003.1	2.3958	0.0347571
ENSRNOG00000056285	AABR07065693.3	2.36603	0.00514577
ENSRNOG00000050102	LOC100360581	2.34617	0.00435126
ENSRNOG00000050460	AABR07017936.1	2.34042	0.0138764
ENSRNOG00000031848	LOC100360344	2.32811	0.0113629
ENSRNOG00000050118	AABR07065750.2	2.29228	0.00435126
ENSRNOG00000051768	AABR07065693.2	2.28817	0.00384148
ENSRNOG00000053103	AABR07065705.1	2.28242	0.0312616
ENSRNOG00000058562	AABR07065651.7	2.23407	0.0217739
ENSRNOG00000050000	LOC100361706	2.16842	0.00325506
ENSRNOG00000048783	LOC100909700	2.14311	0.00447516
ENSRNOG00000056828	AABR07065705.2	2.13227	0.0262342
ENSRNOG00000057421	AABR07065699.2	2.11188	0.0365814
ENSRNOG00000022669	Cd177	2.0859	0.00637494
ENSRNOG00000053312	AABR07065656.4	2.08136	0.0312616
ENSRNOG00000049797	NEWGENE_1311658	2.02124	0.0158984
ENSRNOG00000008015	Fos	1.9234	0.000118735
ENSRNOG00000003800	Rgs9	1.90829	0.0496803
ENSRNOG00000048458	LOC100359993	1.88917	0.0416969
ENSRNOG00000019043	Pdcd1	1.66442	0.0107461
ENSRNOG00000014350	Cyr61	1.60458	0.00152759
ENSRNOG00000003977	Dusp1	1.41779	0.000859401
ENSRNOG00000022242	Cxcl9	1.27294	0.0223822
ENSRNOG00000017828	Egr3	1.27241	0.0408291
ENSRNOG00000003305	Cxcr3	1.25772	0.0114397
ENSRNOG00000046196	Icos	1.20514	0.0214497
ENSRNOG00000045638	AABR07019083.2	1.1948	0.01675
ENSRNOG00000019216	Il12rb1	1.18287	0.0184274
ENSRNOG00000046350	RGD1563818	1.14951	0.00344167
ENSRNOG00000046897	Atrx	1.1487	0.03158
ENSRNOG00000014205	Klf2	1.04316	0.00861719
ENSRNOG00000008225	AABR07064349.1	1.03936	0.00439869
ENSRNOG00000046699	Slpi	0.981552	0.00404596
ENSRNOG00000047387	LOC100912445	0.933129	0.0262342
ENSRNOG00000055229	Lnpep	0.926169	0.0312616
ENSRNOG00000046313	Basp1	0.914165	0.0347571
ENSRNOG00000058388	Zfp36	0.878575	0.00164457
ENSRNOG00000001893	LOC100362453	0.851936	2.09396e-07
ENSRNOG00000042838	Junb	0.821448	0.000559573
ENSRNOG00000012749	C1qb	0.796302	0.0407697
ENSRNOG00000057347	Cebpb	0.778481	0.000118735
ENSRNOG00000046639	Itgae	0.704072	0.0411833
ENSRNOG00000001287	Gper1	0.647605	0.00947234
ENSRNOG00000020872	LOC100911215	0.642388	0.0312616
ENSRNOG00000008382	RGD1564405	0.63947	0.0132359
ENSRNOG00000013294	Sh2d2a	0.635206	0.0265243
ENSRNOG00000054344	AC120246.2	0.63058	0.00528077
ENSRNOG00000029784	Pak1	0.622074	0.0214497
ENSRNOG00000019661	Gdf15	0.614588	0.0103516
ENSRNOG00000002291	Brwd3	0.611273	0.0262359
ENSRNOG00000016069	Cd3e	0.608031	0.01675
ENSRNOG00000062002	Kcna3	0.562025	0.0185263
ENSRNOG00000049496	Trim62	0.551127	0.0243147
ENSRNOG00000024964	Nufip2	0.548365	0.0132359
ENSRNOG00000003300	Btg2	0.515896	3.5748e-05
ENSRNOG00000014202	Snx20	0.502578	0.0407697
ENSRNOG00000031599	Sh2d1b	0.50135	0.0469109
ENSRNOG00000042592	Rgs10	0.499261	0.0188252
ENSRNOG00000001189	Sik1	0.498464	0.0444909
ENSRNOG00000026293	Jun	0.481617	0.0330623
ENSRNOG00000019568	Jund	0.457967	0.0007524
ENSRNOG00000052437	Arrb2-ps	0.409367	0.016126
ENSRNOG00000015304	Tmem160	0.400732	0.00230735
ENSRNOG00000050108	LOC100911319	0.400115	0.0132098
ENSRNOG00000010580	Acot7	0.326205	0.0326447
ENSRNOG00000013480	Ing2	0.298064	0.0118027
ENSRNOG00000005067	Zfp36l2	0.197492	0.0272232
ENSRNOG00000048834	Plin3	0.187428	0.0356951
ENSRNOG00000039278	Slc25a51	-0.144494	0.0319641
ENSRNOG00000001161	Gatc	-0.209599	0.0407697
ENSRNOG00000032788	Dysf	-0.240161	0.0214497
ENSRNOG00000057245	Rbbp8nl	-0.363015	0.0473201
ENSRNOG00000005215	Klhl4	-0.690889	0.0408291
ENSRNOG00000060440	AABR07055333.1	-0.861481	0.0134743
ENSRNOG00000010079	Car3	-1.46729	0.0495254
ENSRNOG00000017689	Itih3	-2.02326	0.00468212
ENSRNOG00000016827	Slc38a3	-2.03653	0.00998388
ENSRNOG00000017223	Plg	-2.37755	0.0016423
ENSRNOG00000038258	Upb1	-2.63678	0.0435737
ENSRNOG00000016325	F2	-2.77146	0.00796138
ENSRNOG00000045679	Apoa1	-2.97609	0.00347255
ENSRNOG00000000053	Crp	-3.55546	3.5748e-05
ENSRNOG00000047503	Apoc3	-3.63166	0.0241756
ENSRNOG00000006709	Pzp	-3.9868	4.25562e-05
ENSRNOG00000005542	Apob	-4.31831	0.000695165
ENSRNOG00000004786	Cyp4f1	-4.41553	0.00304529
ENSRNOG00000052810	Cyp2c11	-4.42985	0.0214941
ENSRNOG00000030154	Cyp4a2	-4.47386	0.0114397
ENSRNOG00000038370	Ahsg	-5.38737	2.31995e-05
ENSRNOG00000050595	LOC100912565	-5.86956	0.012638
ENSRNOG00000037188	Mug1	-6.03154	6.32566e-05
ENSRNOG00000042228	LOC297568	-6.47573	0.000281194
ENSRNOG00000013704	Cps1	-6.60705	4.25562e-05
ENSRNOG00000009273	LOC259244	-7.17371	0.00319064
ENSRNOG00000033245	Mug2	-7.47594	0.00572498
ENSRNOG00000002911	Alb	-10.8494	0.0017256
ENSRNOG00000036432	AABR07008505.1	-13.2194	0.00153318
ENSRNOG00000005555	Lrrc10	-14.5974	0.00159952
ENSRNOG00000009047	Sln	-14.9652	8.9793e-06
ENSRNOG00000007697	C8a	-17.5093	0.0214497
ENSRNOG00000001066	Itih2	-17.7783	0.0310528
ENSRNOG00000004302	Pah	-20.8213	0.000260481
ENSRNOG00000002878	Afm	-21.2997	0.0350567
ENSRNOG00000049727	Rn50_5_0814.4	-21.75	4.849e-15
ENSRNOG00000006675	Fabp1	-21.7914	0.00677357
ENSRNOG00000050232	LOC680406	-21.7952	0.00156062
ENSRNOG00000049464	Cyp2c13	-21.9057	0.000611793
ENSRNOG00000050117	LOC298111	-22.1672	0.000120139
ENSRNOG00000004419	Trappc2b	-22.4197	1.97644e-08
ENSRNOG00000003566	Apoh	-22.4555	5.99826e-12

## Sheet: Table S8
Table S8. Top 20 significantly over-represented biological pathways in BN lung tissue associated with OM-85 treatment at baseline
GO biological process	Fold Enrichment	FDR
immune response (GO:0006955)	10.79	8.06e-46
immune system process (GO:0002376)	6.88	2.94e-42
complement activation (GO:0006956)	47.31	2.15e-38
complement activation, classical pathway (GO:0006958)	51.3	3.95e-38
humoral immune response mediated by circulating immunoglobulin (GO:0002455)	48.2	1.68e-37
phagocytosis, recognition (GO:0006910)	53.05	2.53e-37
B cell receptor signaling pathway (GO:0050853)	45.47	1.19e-35
phagocytosis, engulfment (GO:0006911)	43.99	2.47e-35
plasma membrane invagination (GO:0099024)	41	1.41e-34
immunoglobulin mediated immune response (GO:0016064)	35.39	3.83e-34
B cell mediated immunity (GO:0019724)	34.95	4.52e-34
membrane invagination (GO:0010324)	38.93	4.53e-34
humoral immune response (GO:0006959)	26.1	6.89e-34
regulation of B cell activation (GO:0050864)	27.23	3.07e-32
positive regulation of B cell activation (GO:0050871)	32.6	3.79e-32
antigen receptor-mediated signaling pathway (GO:0050851)	28.82	7.15e-32
lymphocyte mediated immunity (GO:0002449)	26.01	1.19e-30
immune response-activating cell surface receptor signaling pathway (GO:0002429)	25.65	1.58e-30
positive regulation of lymphocyte activation (GO:0051251)	18.68	1.62e-30
regulation of lymphocyte activation (GO:0051249)	14.21	2.73e-30

## Sheet: Table S9
Table S9. Stool microbiome composition at phylum-level pre-treatment (baseline)
Phylum	Average relative abundance (%)		Standard deviation		Median		First quartile		Third quartile		Minimum		Maximum		P-values
	BN	PVG	BN	PVG	BN	PVG	BN	PVG	BN	PVG	BN	PVG	BN	PVG
Bacteroidota	69.8359	55.7781	11.1779	12.7045	70.1915	54.9929	65.9065	47.594	75.8812	64.9636	43.6173	35.6522	86.9078	78.766	P=0.011
Firmicutes_A	22.8378	31.7069	13.6346	11.6292	24.8491	32.363	16.1905	29.3292	28.3663	39.9572	2.82032	4.21204	52.8931	46.1331	NS
Firmicutes	2.6088	2.33044	1.9166	1.26633	1.771	2.01978	1.16879	1.56239	4.58846	3.151	0.619902	0.522899	5.51967	4.50583	NS
Firmicutes_C	2.12896	2.02106	4.34159	6.34119	0.28657	0.00722707	0.013319	0	1.29829	0.0567336	0	0	14.6823	22.0736	NS
Campylobacterota	1.33415	4.9646	1.51472	5.72145	0.651681	2.83856	0.064949	0.543845	2.48338	8.36674	0.0255337	0.0436952	4.10256	18.5451	NS
Proteobacteria	0.536159	1.15812	0.700397	3.38525	0.378831	0.161829	0.151891	0.117416	0.442734	0.3105	0.0989952	0	2.64713	11.9005	NS
Cyanobacteriota	0.391788	0.0732143	0.423997	0.0783819	0.269025	0.0542222	0.113821	0.0286758	0.457577	0.0805988	0.019799	0.00547016	1.43418	0.290252	P=0.0034
Actinobacteriota	0.114268	0.0824114	0.15349	0.10484	0.0497784	0.0497447	0.0317692	0.0102566	0.139957	0.10119	0	0	0.524304	0.349816	NS
Verrucomicrobiota	0.0855763	1.76872	0.163343	5.16842	0.0106448	0.0266885	0.0061775	0.0144369	0.0446142	0.121558	0	0	0.434679	17.9979	NS
Desulfobacterota	0.0657333	0.046622	0.0783406	0.0403591	0.0282788	0.0357085	0.0162637	0.0166472	0.0771196	0.0622942	0.00612505	0	0.225548	0.126024	NS
Firmicutes_B	0.0608553	0.0698327	0.0831443	0.072812	0.0203587	0.0455226	0	0.00852531	0.109135	0.120468	0	0	0.256066	0.200421	NS
